# Supplementary material for: MSIpred: a python package for tumor microsatellite instability classification from tumor mutation annotation data using a support vector machine
Source: Sci Rep. 2018 Dec 3;8:17546. doi: 10.1038/s41598-018-35682-z (PMC6277498; doi:10.1038/s41598-018-35682-z)
Supplement: Supplementary file 2 — 1432_tumor_feature.csv [file 41598_2018_35682_MOESM2_ESM.csv]

Tumor	Project	SNP	INDEL	SNP_R	INDEL_R	t_mutation	t_mutation_R	SNP_R/SNP	INDEL_R/INDEL	tm_R/tm	Frame_Shift_Del	Frame_Shift_Ins	In_Frame_Del	In_Frame_Ins	Missense_Mutation	Nonsense_Mutation	Silent	Splice_Site	3'UTR	3'Flank	5'UTR	5'Flank	Intron	MSI_status	MSI_Class
TCGA-3L-AA1B	COAD	3.954545455	0.113636364	0	0	4.068181818	0	0	0	0	0.045454545	0.022727273	0	0	2.409090909	0.159090909	0.954545455	0.045454545	0.113636364	0.045454545	0.045454545	0.022727273	0.136363636	MSS	0
TCGA-4N-A93T	COAD	3.113636364	0.136363636	0	0.022727273	3.25	0.022727273	0	0.166666667	0.006993007	0.068181818	0.022727273	0	0	1.613636364	0.113636364	0.863636364	0.022727273	0.136363636	0.045454545	0.090909091	0.045454545	0.181818182	MSS	0
TCGA-5M-AAT4	COAD	5.25	0.340909091	0.022727273	0	5.590909091	0.022727273	0.004329004	0	0.004065041	0.159090909	0.090909091	0.022727273	0.022727273	3.090909091	0.159090909	1.068181818	0.068181818	0.295454545	0.090909091	0.090909091	0.045454545	0.272727273	MSS	0
TCGA-5M-AAT5	COAD	2.75	0.113636364	0	0	2.863636364	0	0	0	0	0.022727273	0.045454545	0	0	1.386363636	0.181818182	0.590909091	0	0.340909091	0.022727273	0.090909091	0.022727273	0.090909091	MSI-L	0
TCGA-5M-AAT6	COAD	56.06818182	12.65909091	0.045454545	0.022727273	68.72727273	0.068181818	0.000810701	0.001795332	0.000992063	6.954545455	0.954545455	0.068181818	0	31.27272727	1.454545455	13.47727273	0.681818182	5.704545455	0.568181818	1.954545455	0.431818182	3.590909091	MSI-H	1
TCGA-5M-AATA	COAD	2.522727273	0.113636364	0.022727273	0	2.636363636	0.022727273	0.009009009	0	0.00862069	0.022727273	0.022727273	0.022727273	0.022727273	1.181818182	0.136363636	0.704545455	0.045454545	0.227272727	0.022727273	0.045454545	0	0.113636364	MSS	0
TCGA-5M-AATE	COAD	4.090909091	0.204545455	0	0	4.295454545	0	0	0	0	0.022727273	0.045454545	0.022727273	0.068181818	2.204545455	0.136363636	1.090909091	0.022727273	0.181818182	0.045454545	0.113636364	0.045454545	0.227272727	MSS	0
TCGA-A6-2671	COAD	2.318181818	0.272727273	0	0	2.590909091	0	0	0	0	0.113636364	0.022727273	0.022727273	0	1.181818182	0.045454545	0.772727273	0	0.090909091	0.045454545	0.090909091	0.045454545	0.090909091	MSS	0
TCGA-A6-2672	COAD	25.68181818	5.409090909	0	0	31.09090909	0	0	0	0	3.181818182	0.886363636	0.113636364	0.022727273	15.36363636	0.727272727	6.227272727	0.159090909	1.568181818	0.068181818	0.522727273	0.113636364	1.568181818	MSI-H	1
TCGA-A6-2674	COAD	3.659090909	0.159090909	0	0	3.818181818	0	0	0	0	0.022727273	0.068181818	0	0.022727273	2.068181818	0.090909091	0.886363636	0.022727273	0.113636364	0.022727273	0.113636364	0.022727273	0.181818182	MSS	0
TCGA-A6-2675	COAD	3.181818182	0.068181818	0	0	3.25	0	0	0	0	0.045454545	0.022727273	0	0	1.727272727	0.113636364	0.840909091	0	0.181818182	0.022727273	0.068181818	0.022727273	0.113636364	MSS	0
TCGA-A6-2679	COAD	2.704545455	0.272727273	0	0	2.977272727	0	0	0	0	0.090909091	0.045454545	0	0	1.477272727	0.159090909	0.613636364	0.045454545	0.136363636	0.045454545	0.090909091	0	0.204545455	MSS	0
TCGA-A6-2682	COAD	1.545454545	0.136363636	0	0	1.681818182	0	0	0	0	0.045454545	0.068181818	0.022727273	0	0.840909091	0.045454545	0.454545455	0	0.090909091	0	0.022727273	0	0.045454545	MSS	0
TCGA-A6-2685	COAD	1.522727273	0.022727273	0	0	1.545454545	0	0	0	0	0	0	0	0	0.886363636	0.068181818	0.318181818	0	0.068181818	0	0.068181818	0	0.068181818	MSS	0
TCGA-A6-2686	COAD	55.36363636	14.70454545	0.068181818	0.022727273	70.06818182	0.090909091	0.001231527	0.001545595	0.001297438	8.272727273	1.886363636	0.25	0	30.97727273	1.977272727	14.31818182	0.681818182	5.272727273	0.409090909	1.5	0.272727273	2.795454545	MSI-H	1
TCGA-A6-3807	COAD	2.818181818	0.75	0	0	3.568181818	0	0	0	0	0.386363636	0.045454545	0.068181818	0.068181818	1.613636364	0.136363636	0.522727273	0	0.25	0.045454545	0.045454545	0.045454545	0.25	MSS	0
TCGA-A6-3808	COAD	4.75	0.340909091	0	0	5.090909091	0	0	0	0	0.068181818	0.136363636	0.022727273	0	3.181818182	0.181818182	0.795454545	0.068181818	0.204545455	0.045454545	0.136363636	0.022727273	0.159090909	MSI-L	0
TCGA-A6-4105	COAD	4.636363636	0.181818182	0	0	4.818181818	0	0	0	0	0.045454545	0.136363636	0	0	2.727272727	0.136363636	0.954545455	0.068181818	0.227272727	0	0.227272727	0.022727273	0.136363636	MSS	0
TCGA-A6-4107	COAD	5.727272727	0.181818182	0	0	5.909090909	0	0	0	0	0.113636364	0.045454545	0	0	3.340909091	0.159090909	1.340909091	0.068181818	0.295454545	0.022727273	0.136363636	0.022727273	0.136363636	MSS	0
TCGA-A6-5657	COAD	3.568181818	0.136363636	0	0	3.704545455	0	0	0	0	0.045454545	0.068181818	0	0.022727273	1.818181818	0.113636364	0.886363636	0.022727273	0.25	0.022727273	0.136363636	0.045454545	0.159090909	MSS	0
TCGA-A6-5660	COAD	3.795454545	0.25	0	0	4.045454545	0	0	0	0	0.068181818	0.090909091	0.022727273	0.022727273	2.272727273	0.113636364	0.886363636	0.045454545	0.181818182	0	0.068181818	0.022727273	0.159090909	MSS	0
TCGA-A6-5661	COAD	33.54545455	8.909090909	0.022727273	0	42.45454545	0.022727273	0.000677507	0	0.000535332	3.704545455	1.840909091	0.295454545	0.022727273	18.34090909	1.136363636	7.727272727	0.386363636	3.636363636	0.25	1.363636364	0.318181818	2.159090909	MSI-H	1
TCGA-A6-5664	COAD	1.5	0.022727273	0	0	1.522727273	0	0	0	0	0.022727273	0	0	0	0.795454545	0.181818182	0.318181818	0.022727273	0.045454545	0	0.045454545	0.045454545	0.022727273	MSS	0
TCGA-A6-5665	COAD	47.81818182	16.11363636	0.068181818	0.068181818	63.93181818	0.136363636	0.001425856	0.004231312	0.002132954	6.227272727	3.727272727	0.272727273	0.113636364	25.93181818	1.545454545	10.93181818	0.727272727	6.613636364	0.386363636	1.636363636	0.295454545	3.818181818	MSI-H	1
TCGA-A6-5666	COAD	2.818181818	0.227272727	0	0	3.045454545	0	0	0	0	0.045454545	0.045454545	0.022727273	0	1.727272727	0.090909091	0.386363636	0	0.25	0	0.068181818	0.022727273	0.227272727	MSI-L	0
TCGA-A6-5667	COAD	1.954545455	0.113636364	0	0	2.068181818	0	0	0	0	0	0.045454545	0.022727273	0	1.090909091	0.045454545	0.568181818	0.045454545	0.136363636	0	0	0	0.045454545	MSS	0
TCGA-A6-6137	COAD	3.75	0.272727273	0	0	4.022727273	0	0	0	0	0.068181818	0.113636364	0.022727273	0	2.090909091	0.204545455	0.727272727	0.045454545	0.295454545	0	0.090909091	0.068181818	0.227272727	MSS	0
TCGA-A6-6138	COAD	3.5	0.136363636	0	0	3.636363636	0	0	0	0	0.045454545	0.068181818	0.022727273	0	1.818181818	0.068181818	1	0.045454545	0.204545455	0.022727273	0.181818182	0	0.090909091	MSS	0
TCGA-A6-6142	COAD	2.431818182	0.181818182	0	0	2.613636364	0	0	0	0	0.136363636	0	0	0	1.272727273	0.136363636	0.409090909	0.045454545	0.25	0	0.113636364	0	0.204545455	MSS	0
TCGA-A6-6648	COAD	2.613636364	0.136363636	0	0	2.75	0	0	0	0	0.068181818	0	0	0.045454545	1.545454545	0.136363636	0.477272727	0.068181818	0.113636364	0.022727273	0.045454545	0.022727273	0.136363636	MSS	0
TCGA-A6-6649	COAD	3.704545455	0.090909091	0	0	3.795454545	0	0	0	0	0	0.022727273	0.045454545	0	2.272727273	0.159090909	0.840909091	0.022727273	0.204545455	0.022727273	0.022727273	0	0.136363636	MSS	0
TCGA-A6-6651	COAD	2.590909091	0.181818182	0	0	2.772727273	0	0	0	0	0.090909091	0.022727273	0	0.022727273	1.613636364	0.022727273	0.636363636	0	0.159090909	0	0.022727273	0	0.136363636	MSS	0
TCGA-A6-6652	COAD	2.454545455	0.136363636	0	0	2.590909091	0	0	0	0	0.136363636	0	0	0	1.431818182	0.090909091	0.568181818	0	0.136363636	0.045454545	0.045454545	0.022727273	0.113636364	MSS	0
TCGA-A6-6653	COAD	30.84090909	8.568181818	0.022727273	0	39.40909091	0.022727273	0.00073692	0	0.000576701	4.022727273	1	0.136363636	0.068181818	17.40909091	0.704545455	7.954545455	0.409090909	3.227272727	0.272727273	0.931818182	0.318181818	2.227272727	MSI-H	1
TCGA-A6-6654	COAD	5.590909091	0.272727273	0	0	5.863636364	0	0	0	0	0.068181818	0.090909091	0.022727273	0.022727273	3.272727273	0.136363636	1.545454545	0	0.204545455	0	0.090909091	0.045454545	0.227272727	MSS	0
TCGA-A6-6781	COAD	55.63636364	14.68181818	0.022727273	0.045454545	70.31818182	0.068181818	0.000408497	0.003095975	0.000969619	7.681818182	1.818181818	0.295454545	0.045454545	32.56818182	1.659090909	13.84090909	0.454545455	5.25	0.340909091	1.363636364	0.454545455	3.068181818	MSI-H	1
TCGA-A6-6782	COAD	4.409090909	0.045454545	0	0	4.454545455	0	0	0	0	0.022727273	0.022727273	0	0	2.340909091	0.386363636	1.113636364	0.022727273	0.204545455	0.022727273	0.068181818	0.022727273	0.113636364	MSS	0
TCGA-A6-A565	COAD	10.61363636	2.340909091	0	0	12.95454545	0	0	0	0	1.340909091	0.386363636	0	0	6.318181818	0.386363636	2.886363636	0.068181818	0.704545455	0.022727273	0.204545455	0.022727273	0.409090909	MSI-L	0
TCGA-A6-A566	COAD	4.909090909	0.25	0	0	5.159090909	0	0	0	0	0.113636364	0.068181818	0.022727273	0	2.681818182	0.204545455	1.295454545	0.068181818	0.204545455	0	0.090909091	0.068181818	0.181818182	MSI-L	0
TCGA-A6-A567	COAD	1.659090909	0.113636364	0	0	1.772727273	0	0	0	0	0.045454545	0.022727273	0	0	0.909090909	0.090909091	0.340909091	0.022727273	0.068181818	0.045454545	0.022727273	0	0.068181818	MSS	0
TCGA-A6-A56B	COAD	2.840909091	0.181818182	0	0	3.022727273	0	0	0	0	0.090909091	0.045454545	0	0.022727273	1.568181818	0.136363636	0.636363636	0.022727273	0.227272727	0	0.045454545	0.045454545	0.090909091	MSS	0
TCGA-AA-3488	COAD	1.431818182	0.068181818	0	0	1.5	0	0	0	0	0.022727273	0.022727273	0	0	0.840909091	0.068181818	0.318181818	0	0.136363636	0	0.022727273	0	0.045454545	MSS	0
TCGA-AA-3489	COAD	2.818181818	0.204545455	0	0	3.022727273	0	0	0	0	0	0.113636364	0.022727273	0	1.636363636	0.204545455	0.5	0.090909091	0.136363636	0.022727273	0.068181818	0.022727273	0.159090909	MSS	0
TCGA-AA-3492	COAD	59.52272727	13.13636364	0.045454545	0.068181818	72.65909091	0.113636364	0.00076365	0.005190311	0.001563966	7.340909091	1.5	0.318181818	0	33.77272727	1.431818182	14.25	0.431818182	5.25	0.681818182	1.954545455	0.363636364	3.386363636	MSI-H	1
TCGA-AA-3494	COAD	1.681818182	0.090909091	0	0	1.772727273	0	0	0	0	0.045454545	0.022727273	0	0	1.045454545	0.068181818	0.295454545	0	0.136363636	0.068181818	0.022727273	0	0.045454545	MSS	0
TCGA-AA-3495	COAD	2.181818182	0.25	0	0	2.431818182	0	0	0	0	0.136363636	0.068181818	0.022727273	0	0.977272727	0.136363636	0.659090909	0	0.181818182	0	0.022727273	0	0.181818182	MSS	0
TCGA-AA-3496	COAD	2.863636364	0.363636364	0	0	3.227272727	0	0	0	0	0.090909091	0.136363636	0.022727273	0	1.659090909	0.113636364	0.659090909	0	0.227272727	0	0.045454545	0.022727273	0.045454545	MSI-L	0
TCGA-AA-3502	COAD	5.545454545	0.159090909	0	0	5.704545455	0	0	0	0	0.090909091	0.045454545	0	0	3.295454545	0.136363636	1.181818182	0.022727273	0.340909091	0	0.090909091	0.022727273	0.272727273	MSI-L	0
TCGA-AA-3506	COAD	4.727272727	0.159090909	0	0	4.886363636	0	0	0	0	0.068181818	0.045454545	0	0	2.636363636	0.181818182	1.090909091	0.068181818	0.340909091	0	0.181818182	0.022727273	0.113636364	MSS	0
TCGA-AA-3509	COAD	1.431818182	0.204545455	0	0	1.636363636	0	0	0	0	0.045454545	0.022727273	0.045454545	0	0.886363636	0.136363636	0.159090909	0.022727273	0.136363636	0.022727273	0.045454545	0	0.022727273	MSS	0
TCGA-AA-3510	COAD	105.4090909	0.227272727	0.045454545	0	105.6363636	0.045454545	0.00043122	0	0.000430293	0.022727273	0.159090909	0	0.022727273	58.34090909	9.386363636	16.86363636	0.977272727	8.386363636	0.659090909	2	0.636363636	5.045454545	MSS	0
TCGA-AA-3511	COAD	3.568181818	0.159090909	0	0	3.727272727	0	0	0	0	0.022727273	0.068181818	0.022727273	0	2.113636364	0.227272727	0.75	0.068181818	0.227272727	0.022727273	0	0.022727273	0.090909091	MSS	0
TCGA-AA-3530	COAD	2.431818182	0.136363636	0	0	2.568181818	0	0	0	0	0.068181818	0	0.022727273	0	1.568181818	0.159090909	0.522727273	0.022727273	0.068181818	0	0.045454545	0.022727273	0.045454545	MSS	0
TCGA-AA-3655	COAD	2.318181818	0.090909091	0	0	2.409090909	0	0	0	0	0	0.068181818	0	0	1.431818182	0.113636364	0.5	0	0.113636364	0.022727273	0.022727273	0	0.090909091	MSS	0
TCGA-AA-3660	COAD	3.75	0.204545455	0	0	3.954545455	0	0	0	0	0.022727273	0.045454545	0.022727273	0	2.25	0.227272727	0.636363636	0.045454545	0.204545455	0.022727273	0.045454545	0.090909091	0.204545455	MSS	0
TCGA-AA-3662	COAD	2.431818182	0.136363636	0	0	2.568181818	0	0	0	0	0.022727273	0.022727273	0.022727273	0.022727273	1.409090909	0.113636364	0.636363636	0.022727273	0.068181818	0.022727273	0.068181818	0.022727273	0.113636364	MSS	0
TCGA-AA-3663	COAD	53.86363636	14.70454545	0.090909091	0.090909091	68.56818182	0.181818182	0.001687764	0.00618238	0.002651641	8.363636364	1.772727273	0.363636364	0	31.43181818	1.454545455	12.25	1.136363636	4.681818182	0.522727273	1.272727273	0.431818182	3.431818182	MSI-H	1
TCGA-AA-3664	COAD	4.886363636	0.159090909	0	0	5.045454545	0	0	0	0	0.045454545	0.045454545	0.022727273	0	2.909090909	0.159090909	1.113636364	0	0.272727273	0.022727273	0.090909091	0.068181818	0.204545455	MSS	0
TCGA-AA-3667	COAD	2.909090909	0.25	0	0	3.159090909	0	0	0	0	0.159090909	0.045454545	0	0	1.363636364	0.113636364	0.545454545	0.068181818	0.454545455	0.045454545	0.113636364	0	0.204545455	MSI-L	0
TCGA-AA-3672	COAD	45.47727273	14.13636364	0.022727273	0	59.61363636	0.022727273	0.00049975	0	0.000381243	6.590909091	1.159090909	0.068181818	0	25.15909091	1.431818182	10.40909091	0.727272727	6.022727273	0.431818182	0.954545455	0.363636364	4.363636364	MSI-H	1
TCGA-AA-3673	COAD	2.136363636	0.204545455	0	0	2.340909091	0	0	0	0	0.068181818	0.068181818	0	0	1.318181818	0.136363636	0.386363636	0.022727273	0.204545455	0	0.045454545	0.022727273	0.022727273	MSS	0
TCGA-AA-3675	COAD	2.886363636	0.204545455	0	0	3.090909091	0	0	0	0	0.090909091	0.022727273	0.022727273	0	1.340909091	0.159090909	0.795454545	0.022727273	0.227272727	0	0.045454545	0.022727273	0.181818182	MSS	0
TCGA-AA-3678	COAD	2.022727273	0.318181818	0	0	2.340909091	0	0	0	0	0.113636364	0.022727273	0.022727273	0	1.272727273	0.045454545	0.431818182	0.045454545	0.113636364	0.022727273	0.045454545	0	0.159090909	MSS	0
TCGA-AA-3679	COAD	2.386363636	0.113636364	0	0	2.5	0	0	0	0	0.068181818	0.022727273	0	0	1.272727273	0.113636364	0.477272727	0.022727273	0.181818182	0	0.022727273	0.022727273	0.159090909	MSS	0
TCGA-AA-3680	COAD	3.5	0.227272727	0	0	3.727272727	0	0	0	0	0.181818182	0.022727273	0	0	2.022727273	0.181818182	0.636363636	0.068181818	0.227272727	0.045454545	0.136363636	0	0.113636364	MSI-L	0
TCGA-AA-3681	COAD	3.181818182	0.113636364	0	0	3.295454545	0	0	0	0	0	0.045454545	0.022727273	0	1.977272727	0.113636364	0.659090909	0.022727273	0.113636364	0.045454545	0.068181818	0.022727273	0.090909091	MSS	0
TCGA-AA-3684	COAD	5.068181818	0.295454545	0	0	5.363636364	0	0	0	0	0.113636364	0.068181818	0.068181818	0	2.704545455	0.295454545	1.045454545	0.090909091	0.340909091	0.022727273	0.159090909	0.090909091	0.272727273	MSS	0
TCGA-AA-3685	COAD	2.75	0.113636364	0	0	2.863636364	0	0	0	0	0.045454545	0.045454545	0	0	1.545454545	0.204545455	0.5	0.068181818	0.204545455	0.022727273	0.090909091	0	0.022727273	MSS	0
TCGA-AA-3688	COAD	2.272727273	0.045454545	0	0	2.318181818	0	0	0	0	0.022727273	0.022727273	0	0	1.318181818	0.159090909	0.363636364	0.022727273	0.113636364	0	0.022727273	0	0.227272727	MSI-L	0
TCGA-AA-3692	COAD	2.022727273	0.204545455	0	0	2.227272727	0	0	0	0	0.068181818	0.068181818	0	0	1.295454545	0.068181818	0.295454545	0.068181818	0.068181818	0.022727273	0.022727273	0	0.136363636	MSI-L	0
TCGA-AA-3693	COAD	5.477272727	0.204545455	0	0	5.681818182	0	0	0	0	0.090909091	0.022727273	0.045454545	0	2.795454545	0.181818182	1.113636364	0.022727273	0.545454545	0.022727273	0.090909091	0	0.568181818	MSS	0
TCGA-AA-3695	COAD	4.772727273	0.181818182	0	0	4.954545455	0	0	0	0	0.022727273	0.045454545	0	0.022727273	3.022727273	0.25	1.022727273	0.068181818	0.25	0.045454545	0.045454545	0.045454545	0.068181818	MSS	0
TCGA-AA-3696	COAD	2.931818182	0.136363636	0	0	3.068181818	0	0	0	0	0.022727273	0.022727273	0	0	1.681818182	0.159090909	0.613636364	0.090909091	0.159090909	0	0	0	0.181818182	MSS	0
TCGA-AA-3697	COAD	6.113636364	0.409090909	0	0	6.522727273	0	0	0	0	0.159090909	0.090909091	0	0	3.159090909	0.295454545	1.181818182	0.159090909	0.636363636	0.045454545	0.159090909	0.090909091	0.318181818	MSI-L	0
TCGA-AA-3712	COAD	4.25	0.159090909	0	0	4.409090909	0	0	0	0	0	0.090909091	0	0	2.181818182	0.068181818	1.068181818	0.136363636	0.340909091	0.045454545	0.045454545	0.022727273	0.204545455	MSS	0
TCGA-AA-3713	COAD	27.36363636	9.068181818	0.022727273	0.045454545	36.43181818	0.068181818	0.000830565	0.005012531	0.001871491	4.431818182	1.75	0.181818182	0.022727273	15.70454545	0.613636364	6.386363636	0.409090909	2.931818182	0.181818182	0.727272727	0.272727273	1.795454545	MSI-H	1
TCGA-AA-3715	COAD	59.02272727	14.47727273	0.022727273	0.022727273	73.5	0.045454545	0.00038506	0.001569859	0.000618429	8.590909091	1.181818182	0.113636364	0.068181818	34.04545455	1.840909091	13.34090909	1.022727273	5.204545455	0.522727273	1.431818182	0.454545455	4.045454545	MSI-H	1
TCGA-AA-3811	COAD	33.77272727	7.795454545	0.022727273	0.045454545	41.56818182	0.068181818	0.000672948	0.005830904	0.001640241	4.818181818	1.068181818	0.159090909	0	20.06818182	1.181818182	7.386363636	0.090909091	3.045454545	0.227272727	0.681818182	0.113636364	1.886363636	MSI-H	1
TCGA-AA-3812	COAD	3.931818182	0.25	0	0	4.181818182	0	0	0	0	0.090909091	0.068181818	0	0	2.181818182	0.068181818	0.863636364	0.068181818	0.431818182	0	0.068181818	0	0.204545455	MSS	0
TCGA-AA-3814	COAD	3.590909091	0.136363636	0	0	3.727272727	0	0	0	0	0.022727273	0.090909091	0	0	1.704545455	0.136363636	0.818181818	0.022727273	0.227272727	0.045454545	0.159090909	0	0.25	MSS	0
TCGA-AA-3815	COAD	24.38636364	5.727272727	0	0	30.11363636	0	0	0	0	2.772727273	0.886363636	0.136363636	0.022727273	13.88636364	0.818181818	5.409090909	0.636363636	2.318181818	0.204545455	0.795454545	0.136363636	1.5	MSI-H	1
TCGA-AA-3818	COAD	4.522727273	0.272727273	0	0	4.795454545	0	0	0	0	0.068181818	0.068181818	0	0	2.545454545	0.25	1	0.068181818	0.386363636	0.045454545	0.068181818	0.022727273	0.181818182	MSS	0
TCGA-AA-3819	COAD	5.954545455	0.25	0.045454545	0	6.204545455	0.045454545	0.007633588	0	0.007326007	0.136363636	0.022727273	0.022727273	0	3.363636364	0.227272727	0.977272727	0.068181818	0.545454545	0.045454545	0.159090909	0	0.386363636	MSI-L	0
TCGA-AA-3821	COAD	23.54545455	7.136363636	0.068181818	0	30.68181818	0.068181818	0.002895753	0	0.002222222	3.136363636	1.363636364	0.181818182	0.113636364	13.15909091	1	5.795454545	0.227272727	2.454545455	0.363636364	0.704545455	0.204545455	1.272727273	MSI-H	1
TCGA-AA-3831	COAD	3.522727273	0.204545455	0	0	3.727272727	0	0	0	0	0.113636364	0.045454545	0	0	2.113636364	0.136363636	0.590909091	0	0.227272727	0	0.113636364	0.022727273	0.227272727	MSS	0
TCGA-AA-3833	COAD	9.568181818	4.113636364	0	0	13.68181818	0	0	0	0	2.454545455	0.568181818	0.022727273	0	5.931818182	0.409090909	2.068181818	0	1.045454545	0.090909091	0.318181818	0.022727273	0.522727273	MSI-H	1
TCGA-AA-3837	COAD	4.522727273	0.295454545	0	0	4.818181818	0	0	0	0	0.090909091	0.113636364	0.022727273	0	2.363636364	0.227272727	1.113636364	0.045454545	0.25	0.022727273	0.181818182	0.022727273	0.25	MSS	0
TCGA-AA-3841	COAD	2.545454545	0.204545455	0	0	2.75	0	0	0	0	0.022727273	0.068181818	0.022727273	0	1.431818182	0.068181818	0.522727273	0.022727273	0.159090909	0	0.090909091	0.090909091	0.181818182	MSS	0
TCGA-AA-3842	COAD	3.136363636	0.136363636	0	0	3.272727273	0	0	0	0	0.068181818	0.022727273	0	0	1.840909091	0.090909091	0.863636364	0.045454545	0.113636364	0.068181818	0	0	0.136363636	MSS	0
TCGA-AA-3844	COAD	3.545454545	0.045454545	0	0	3.590909091	0	0	0	0	0.022727273	0	0	0	2.068181818	0.272727273	0.75	0.045454545	0.227272727	0.022727273	0.090909091	0.022727273	0.068181818	MSS	0
TCGA-AA-3845	COAD	16.97727273	5.681818182	0	0.022727273	22.65909091	0.022727273	0	0.004	0.001003009	3.090909091	0.5	0.136363636	0.022727273	9.863636364	0.704545455	3.704545455	0.068181818	2.318181818	0.159090909	0.545454545	0.136363636	1	MSI-H	1
TCGA-AA-3846	COAD	2.931818182	0.113636364	0	0	3.045454545	0	0	0	0	0.022727273	0	0	0	1.772727273	0.159090909	0.681818182	0.068181818	0.159090909	0	0.045454545	0	0.090909091	MSS	0
TCGA-AA-3848	COAD	5.090909091	0.159090909	0	0	5.25	0	0	0	0	0	0.068181818	0.022727273	0	2.863636364	0.181818182	1.181818182	0	0.409090909	0.045454545	0.068181818	0.022727273	0.295454545	MSS	0
TCGA-AA-3850	COAD	3.590909091	0.181818182	0	0	3.772727273	0	0	0	0	0.068181818	0.068181818	0	0.022727273	1.886363636	0.159090909	1.022727273	0.090909091	0.159090909	0.022727273	0.045454545	0.022727273	0.113636364	MSS	0
TCGA-AA-3851	COAD	2.863636364	0.25	0	0	3.113636364	0	0	0	0	0.090909091	0.113636364	0	0	1.659090909	0.159090909	0.681818182	0	0.204545455	0	0.136363636	0	0.045454545	MSS	0
TCGA-AA-3852	COAD	5.022727273	0.295454545	0	0	5.318181818	0	0	0	0	0.090909091	0.090909091	0.022727273	0	2.954545455	0.227272727	0.909090909	0.068181818	0.363636364	0.045454545	0.090909091	0.045454545	0.136363636	MSI-L	0
TCGA-AA-3854	COAD	4.431818182	0.136363636	0	0	4.568181818	0	0	0	0	0.022727273	0	0.022727273	0	2.75	0.136363636	1	0.022727273	0.227272727	0.045454545	0.022727273	0	0.181818182	MSI-L	0
TCGA-AA-3855	COAD	4.772727273	0.159090909	0	0	4.931818182	0	0	0	0	0.068181818	0.022727273	0	0	2.659090909	0.318181818	1.045454545	0	0.272727273	0.022727273	0.25	0.022727273	0.159090909	MSI-L	0
TCGA-AA-3856	COAD	2.136363636	0.25	0	0	2.386363636	0	0	0	0	0.045454545	0.090909091	0.045454545	0	1.136363636	0.136363636	0.568181818	0	0.136363636	0	0.068181818	0	0.136363636	MSS	0
TCGA-AA-3858	COAD	2.181818182	0.181818182	0	0	2.363636364	0	0	0	0	0.045454545	0.113636364	0	0.022727273	1.113636364	0.136363636	0.613636364	0	0.159090909	0	0	0	0.068181818	MSS	0
TCGA-AA-3860	COAD	1.840909091	0.977272727	0	0	2.818181818	0	0	0	0	0.068181818	0.659090909	0.045454545	0.022727273	1	0.090909091	0.454545455	0	0.181818182	0	0	0.068181818	0.159090909	MSS	0
TCGA-AA-3861	COAD	3.522727273	0.113636364	0	0	3.636363636	0	0	0	0	0.045454545	0.022727273	0	0	2	0.090909091	0.886363636	0.045454545	0.181818182	0.022727273	0.068181818	0	0.136363636	MSI-L	0
TCGA-AA-3862	COAD	2.772727273	0.022727273	0	0	2.795454545	0	0	0	0	0	0	0	0	1.636363636	0.090909091	0.613636364	0.022727273	0.181818182	0	0.113636364	0	0.090909091	MSS	0
TCGA-AA-3864	COAD	74.90909091	3.795454545	0.045454545	0	78.70454545	0.045454545	0.000606796	0	0.000577534	2	0.590909091	0.090909091	0	43.5	2.272727273	19.81818182	0.659090909	4.204545455	0.295454545	0.795454545	0.181818182	2.772727273	MSI-H	1
TCGA-AA-3866	COAD	3.272727273	0.113636364	0	0	3.386363636	0	0	0	0	0.022727273	0.090909091	0	0	1.772727273	0.204545455	0.75	0.068181818	0.159090909	0.045454545	0.022727273	0	0.136363636	MSI-L	0
TCGA-AA-3867	COAD	3.590909091	0.590909091	0	0	4.181818182	0	0	0	0	0.227272727	0.136363636	0.090909091	0	2.090909091	0.136363636	0.727272727	0.022727273	0.136363636	0.045454545	0.227272727	0.022727273	0.227272727	MSS	0
TCGA-AA-3869	COAD	1.5	0.090909091	0.022727273	0	1.590909091	0.022727273	0.015151515	0	0.014285714	0.068181818	0	0	0	0.772727273	0.113636364	0.25	0	0.159090909	0	0.045454545	0.022727273	0.113636364	MSS	0
TCGA-AA-3870	COAD	2.431818182	0.159090909	0	0	2.590909091	0	0	0	0	0.022727273	0.068181818	0	0.022727273	1.386363636	0.113636364	0.522727273	0	0.136363636	0.045454545	0.045454545	0.068181818	0.068181818	MSS	0
TCGA-AA-3872	COAD	2.181818182	0.204545455	0	0	2.386363636	0	0	0	0	0.113636364	0.022727273	0	0	1.340909091	0.113636364	0.386363636	0.022727273	0.181818182	0	0.068181818	0	0.090909091	MSS	0
TCGA-AA-3875	COAD	3.590909091	0.136363636	0	0	3.727272727	0	0	0	0	0.022727273	0.045454545	0.068181818	0	2.136363636	0.25	0.681818182	0.045454545	0.181818182	0	0.045454545	0	0.181818182	MSS	0
TCGA-AA-3877	COAD	31.36363636	6.681818182	0.045454545	0.022727273	38.04545455	0.068181818	0.001449275	0.003401361	0.001792115	3.840909091	0.704545455	0.159090909	0	17.45454545	0.818181818	8.045454545	0.454545455	2.75	0.181818182	1.159090909	0.204545455	1.386363636	MSI-H	1
TCGA-AA-3930	COAD	6.477272727	0.681818182	0	0	7.159090909	0	0	0	0	0.340909091	0.159090909	0.022727273	0.045454545	3.409090909	0.204545455	1.568181818	0.045454545	0.545454545	0	0.159090909	0.045454545	0.477272727	MSI-L	0
TCGA-AA-3939	COAD	5.227272727	0.545454545	0	0	5.772727273	0	0	0	0	0.204545455	0.136363636	0.022727273	0	3.181818182	0.25	0.772727273	0	0.454545455	0.022727273	0.181818182	0	0.454545455	MSS	0
TCGA-AA-3941	COAD	2	0.25	0	0	2.25	0	0	0	0	0.068181818	0.068181818	0.022727273	0	1.386363636	0.022727273	0.204545455	0	0.25	0	0.045454545	0.022727273	0.113636364	MSI-L	0
TCGA-AA-3947	COAD	66.40909091	15.11363636	0.045454545	0.090909091	81.52272727	0.136363636	0.000684463	0.006015038	0.001672707	8.25	1.931818182	0.113636364	0.090909091	39.18181818	1.477272727	14.65909091	0.704545455	6.409090909	0.704545455	2.022727273	0.5	3.818181818	MSI-H	1
TCGA-AA-3949	COAD	36.02272727	6	0.022727273	0	42.02272727	0.022727273	0.000630915	0	0.000540833	3.204545455	0.818181818	0	0.022727273	20.93181818	1.204545455	8.045454545	0.568181818	3.295454545	0.318181818	0.75	0.181818182	1.931818182	MSI-H	1
TCGA-AA-3950	COAD	23.95454545	6.681818182	0	0.022727273	30.63636364	0.022727273	0	0.003401361	0.00074184	4.090909091	0.590909091	0.068181818	0	13.61363636	1.045454545	5.409090909	0.136363636	2.863636364	0.181818182	0.590909091	0.090909091	1.318181818	MSI-H	1
TCGA-AA-3952	COAD	5.727272727	0.409090909	0	0	6.136363636	0	0	0	0	0.136363636	0.136363636	0.045454545	0	3.272727273	0.227272727	1.272727273	0.022727273	0.409090909	0.045454545	0.204545455	0.022727273	0.159090909	MSS	0
TCGA-AA-3955	COAD	4.068181818	0.272727273	0	0	4.340909091	0	0	0	0	0.136363636	0.068181818	0.045454545	0	2.25	0.227272727	0.863636364	0.068181818	0.272727273	0.022727273	0.090909091	0.022727273	0.227272727	MSS	0
TCGA-AA-3966	COAD	20.5	7.25	0.022727273	0.022727273	27.75	0.045454545	0.001108647	0.003134796	0.001638002	3.954545455	0.909090909	0.045454545	0	12.84090909	0.727272727	3.931818182	0.068181818	2.136363636	0.159090909	0.659090909	0.068181818	1.522727273	MSI-H	1
TCGA-AA-3967	COAD	6.181818182	0.363636364	0	0	6.545454545	0	0	0	0	0.159090909	0.113636364	0.022727273	0	3.659090909	0.227272727	1.340909091	0.113636364	0.386363636	0.045454545	0.045454545	0.045454545	0.25	MSS	0
TCGA-AA-3968	COAD	3.795454545	0.181818182	0	0	3.977272727	0	0	0	0	0.068181818	0.022727273	0	0	2.340909091	0.204545455	0.590909091	0.159090909	0.227272727	0.045454545	0.068181818	0.045454545	0.068181818	MSS	0
TCGA-AA-3971	COAD	2.545454545	0.068181818	0	0	2.613636364	0	0	0	0	0.045454545	0.022727273	0	0	1.272727273	0.136363636	0.545454545	0.045454545	0.25	0.022727273	0.045454545	0.045454545	0.113636364	MSS	0
TCGA-AA-3972	COAD	1.704545455	0.181818182	0	0	1.886363636	0	0	0	0	0.045454545	0.113636364	0	0	0.795454545	0.068181818	0.386363636	0	0.181818182	0.045454545	0.045454545	0	0.090909091	MSI-L	0
TCGA-AA-3973	COAD	2.568181818	0.181818182	0	0	2.75	0	0	0	0	0.045454545	0.090909091	0.022727273	0	1.386363636	0.272727273	0.5	0.022727273	0.090909091	0	0.068181818	0.045454545	0.068181818	MSI-L	0
TCGA-AA-3975	COAD	4.568181818	0.227272727	0	0	4.795454545	0	0	0	0	0.068181818	0.068181818	0.022727273	0	2.659090909	0.204545455	0.840909091	0.136363636	0.295454545	0.022727273	0.113636364	0	0.181818182	MSS	0
TCGA-AA-3976	COAD	3.068181818	0.159090909	0	0	3.227272727	0	0	0	0	0.090909091	0.022727273	0	0	1.840909091	0.113636364	0.681818182	0.045454545	0.204545455	0	0.090909091	0	0.068181818	MSS	0
TCGA-AA-3977	COAD	111.7045455	0.454545455	0.068181818	0	112.1590909	0.068181818	0.000610376	0	0.000607903	0.159090909	0.204545455	0	0	64.68181818	9.022727273	15.34090909	0.181818182	10.47727273	0.659090909	2.159090909	0.772727273	5.522727273	MSS	0
TCGA-AA-3979	COAD	4.136363636	0.25	0	0	4.386363636	0	0	0	0	0.090909091	0.113636364	0	0	2.409090909	0.204545455	0.840909091	0.045454545	0.295454545	0.022727273	0.068181818	0.022727273	0.227272727	MSS	0
TCGA-AA-3980	COAD	2.886363636	0.113636364	0	0	3	0	0	0	0	0.022727273	0	0.022727273	0	1.772727273	0.136363636	0.545454545	0.022727273	0.113636364	0.045454545	0.045454545	0.022727273	0.113636364	MSS	0
TCGA-AA-3982	COAD	3.931818182	0.181818182	0	0	4.113636364	0	0	0	0	0.045454545	0.090909091	0	0.022727273	2.386363636	0.227272727	0.568181818	0.090909091	0.227272727	0.022727273	0.090909091	0.022727273	0.181818182	MSI-L	0
TCGA-AA-3984	COAD	164.8636364	0.727272727	0.068181818	0	165.5909091	0.068181818	0.000413565	0	0.000411749	0	0.25	0.022727273	0.113636364	94.36363636	11.22727273	29.15909091	1.363636364	12.09090909	1.363636364	2.681818182	1.045454545	7.522727273	MSS	0
TCGA-AA-3986	COAD	2.704545455	0.204545455	0	0	2.909090909	0	0	0	0	0.068181818	0.090909091	0	0	1.477272727	0.136363636	0.636363636	0	0.159090909	0	0.090909091	0.022727273	0.159090909	MSS	0
TCGA-AA-3989	COAD	3.295454545	0.136363636	0	0	3.431818182	0	0	0	0	0.090909091	0.022727273	0	0	2.136363636	0.090909091	0.590909091	0.045454545	0.068181818	0	0.136363636	0.045454545	0.068181818	MSS	0
TCGA-AA-3994	COAD	5.840909091	0.272727273	0	0	6.113636364	0	0	0	0	0.045454545	0.136363636	0	0.022727273	3.340909091	0.363636364	1.431818182	0.045454545	0.295454545	0.068181818	0	0.045454545	0.25	MSS	0
TCGA-AA-A004	COAD	2.431818182	0.159090909	0	0	2.590909091	0	0	0	0	0.090909091	0.022727273	0.022727273	0	1.431818182	0.068181818	0.386363636	0.022727273	0.25	0	0.022727273	0	0.159090909	MSI-L	0
TCGA-AA-A00N	COAD	167.3181818	0.727272727	0	0	168.0454545	0	0	0	0	0.045454545	0.363636364	0.022727273	0.045454545	96	10.90909091	30.93181818	1.204545455	11.5	0.977272727	3.090909091	0.681818182	7.045454545	MSI-L	0
TCGA-AA-A010	COAD	231.2045455	1.5	0.068181818	0	232.7045455	0.068181818	0.000294898	0	0.000292997	0.5	0.363636364	0	0.045454545	131.6363636	13.81818182	39.36363636	2.659090909	17.93181818	1.772727273	4.704545455	1.431818182	12.56818182	MSI-L	0
TCGA-AA-A017	COAD	1.704545455	0.204545455	0	0	1.909090909	0	0	0	0	0.022727273	0.022727273	0.022727273	0	1.022727273	0.090909091	0.340909091	0	0.068181818	0	0.045454545	0.022727273	0.136363636	MSS	0
TCGA-AA-A01C	COAD	3.363636364	0.25	0	0	3.613636364	0	0	0	0	0.136363636	0.045454545	0.022727273	0	1.977272727	0.068181818	0.636363636	0.022727273	0.295454545	0.022727273	0.068181818	0.022727273	0.181818182	MSS	0
TCGA-AA-A01I	COAD	4	0.181818182	0	0.022727273	4.181818182	0.022727273	0	0.125	0.005434783	0.068181818	0.022727273	0	0	2.318181818	0.159090909	0.681818182	0.068181818	0.363636364	0	0.068181818	0.045454545	0.295454545	MSS	0
TCGA-AA-A01P	COAD	23.70454545	5.931818182	0	0.045454545	29.63636364	0.045454545	0	0.007662835	0.001533742	3.363636364	0.613636364	0.045454545	0.068181818	13.65909091	0.613636364	5.727272727	0.386363636	2.159090909	0.113636364	0.590909091	0.136363636	1.613636364	MSI-H	1
TCGA-AA-A01V	COAD	3.409090909	0.136363636	0	0	3.545454545	0	0	0	0	0.045454545	0.068181818	0	0.022727273	2	0.181818182	0.840909091	0.022727273	0.090909091	0	0.068181818	0.045454545	0.136363636	MSS	0
TCGA-AA-A01X	COAD	2.159090909	0.045454545	0	0	2.204545455	0	0	0	0	0.022727273	0	0	0	1.113636364	0.113636364	0.590909091	0.068181818	0.090909091	0	0	0	0.090909091	MSS	0
TCGA-AA-A01Z	COAD	2.5	0.181818182	0	0	2.681818182	0	0	0	0	0	0.090909091	0.045454545	0.022727273	1.613636364	0.113636364	0.477272727	0.045454545	0.090909091	0	0	0	0.022727273	MSS	0
TCGA-AA-A022	COAD	41	10.72727273	0.090909091	0.022727273	51.72727273	0.113636364	0.002217295	0.002118644	0.002196837	5.727272727	1.272727273	0.045454545	0.045454545	22.31818182	1.272727273	10.77272727	0.545454545	3.977272727	0.363636364	1.590909091	0.272727273	2.431818182	MSI-H	1
TCGA-AA-A024	COAD	3.977272727	0.159090909	0	0	4.136363636	0	0	0	0	0.068181818	0.022727273	0	0.022727273	1.886363636	0.181818182	0.75	0.045454545	0.386363636	0.068181818	0.090909091	0	0.5	MSI-L	0
TCGA-AA-A02E	COAD	5.5	0.363636364	0	0	5.863636364	0	0	0	0	0.113636364	0.113636364	0.090909091	0	3.181818182	0.159090909	1.090909091	0.113636364	0.477272727	0.045454545	0.068181818	0	0.227272727	MSI-L	0
TCGA-AA-A02F	COAD	2.068181818	0.136363636	0	0	2.204545455	0	0	0	0	0.022727273	0.068181818	0	0	1.113636364	0.045454545	0.522727273	0.090909091	0.136363636	0	0	0.045454545	0.090909091	MSS	0
TCGA-AA-A02H	COAD	2.454545455	0.181818182	0	0	2.636363636	0	0	0	0	0.113636364	0	0.022727273	0	1.477272727	0.045454545	0.477272727	0.045454545	0.136363636	0	0.022727273	0.022727273	0.181818182	MSS	0
TCGA-AA-A02K	COAD	3.863636364	0.522727273	0	0	4.386363636	0	0	0	0	0.227272727	0.136363636	0.022727273	0.045454545	2.477272727	0.181818182	0.75	0.068181818	0.090909091	0.045454545	0.045454545	0	0.159090909	MSS	0
TCGA-AA-A02R	COAD	31.77272727	10.15909091	0	0.090909091	41.93181818	0.090909091	0	0.008948546	0.002168022	4.863636364	0.909090909	0.113636364	0.022727273	17.59090909	1.159090909	7.5	0.363636364	4.659090909	0.204545455	0.431818182	0.159090909	2.659090909	MSI-H	1
TCGA-AA-A02W	COAD	6.659090909	0.659090909	0	0	7.318181818	0	0	0	0	0.181818182	0.204545455	0.045454545	0.022727273	3.5	0.363636364	1.522727273	0.113636364	0.613636364	0.045454545	0.068181818	0.090909091	0.409090909	MSI-L	0
TCGA-AA-A03J	COAD	2.863636364	0.068181818	0	0	2.931818182	0	0	0	0	0	0	0	0	1.477272727	0.045454545	0.727272727	0.090909091	0.181818182	0	0.068181818	0.045454545	0.159090909	MSS	0
TCGA-AD-5900	COAD	40.86363636	10.65909091	0.022727273	0.022727273	51.52272727	0.045454545	0.000556174	0.002132196	0.000882223	5.477272727	1.318181818	0.159090909	0.022727273	23.22727273	1.204545455	9.840909091	0.522727273	4.522727273	0.409090909	1.090909091	0.272727273	2.431818182	MSI-H	1
TCGA-AD-6548	COAD	3.386363636	0.181818182	0.022727273	0	3.568181818	0.022727273	0.006711409	0	0.006369427	0.090909091	0.022727273	0	0.022727273	1.931818182	0.181818182	1	0	0.181818182	0.022727273	0	0.022727273	0.022727273	MSI-L	0
TCGA-AD-6888	COAD	3.159090909	0.227272727	0	0	3.386363636	0	0	0	0	0.068181818	0.045454545	0.022727273	0	1.772727273	0.25	0.568181818	0.022727273	0.227272727	0.045454545	0.090909091	0.045454545	0.159090909	MSS	0
TCGA-AD-6889	COAD	46.54545455	14.47727273	0.022727273	0.068181818	61.02272727	0.090909091	0.000488281	0.004709576	0.001489758	7.136363636	2.159090909	0.318181818	0.022727273	25.5	1.659090909	11.38636364	0.75	5.022727273	0.454545455	1.590909091	0.477272727	3.045454545	MSI-H	1
TCGA-AD-6890	COAD	3.25	0.204545455	0	0	3.454545455	0	0	0	0	0.068181818	0.068181818	0.022727273	0	1.795454545	0.204545455	0.75	0.022727273	0.25	0	0.090909091	0	0.181818182	MSS	0
TCGA-AD-6895	COAD	48.75	7.863636364	0.113636364	0.022727273	56.61363636	0.136363636	0.002331002	0.002890173	0.002408671	3.590909091	1.136363636	0.363636364	0.022727273	27.02272727	1.590909091	12.75	0.545454545	3.613636364	0.181818182	1.727272727	0.409090909	2.295454545	MSI-H	1
TCGA-AD-6899	COAD	4.795454545	0.204545455	0	0	5	0	0	0	0	0.090909091	0.022727273	0	0.022727273	2.681818182	0.25	1.272727273	0.022727273	0.181818182	0.022727273	0.25	0	0.113636364	MSS	0
TCGA-AD-6901	COAD	7.568181818	0.227272727	0	0	7.795454545	0	0	0	0	0.136363636	0.022727273	0	0.022727273	4.363636364	0.227272727	1.863636364	0.113636364	0.272727273	0.022727273	0.272727273	0.068181818	0.272727273	MSI-L	0
TCGA-AD-6963	COAD	2.590909091	0.090909091	0	0	2.681818182	0	0	0	0	0.045454545	0.022727273	0	0	1.409090909	0.068181818	0.477272727	0	0.25	0	0.090909091	0.022727273	0.181818182	MSS	0
TCGA-AD-6964	COAD	44.77272727	8.136363636	0.022727273	0.045454545	52.90909091	0.068181818	0.000507614	0.005586592	0.00128866	3.909090909	1.522727273	0.181818182	0	26.43181818	1	10.04545455	0.681818182	3.613636364	0.295454545	1.068181818	0.227272727	2.613636364	MSI-H	1
TCGA-AD-6965	COAD	3.386363636	0.181818182	0	0	3.568181818	0	0	0	0	0.090909091	0.045454545	0	0	1.818181818	0.136363636	0.909090909	0.090909091	0.136363636	0.022727273	0.045454545	0	0.159090909	MSS	0
TCGA-AD-A5EJ	COAD	37.02272727	10.97727273	0.022727273	0.022727273	48	0.045454545	0.000613874	0.002070393	0.00094697	6.477272727	1.681818182	0.068181818	0.113636364	20.54545455	1	8.863636364	0.636363636	3.454545455	0.363636364	1.136363636	0.431818182	2.090909091	MSI-H	1
TCGA-AD-A5EK	COAD	2.477272727	0.045454545	0	0	2.522727273	0	0	0	0	0	0.045454545	0	0	1.295454545	0.113636364	0.681818182	0	0.181818182	0.045454545	0.068181818	0.022727273	0.068181818	MSS	0
TCGA-AM-5820	COAD	15.38636364	70.81818182	0	0.113636364	86.20454545	0.113636364	0	0.001604621	0.001318218	2.363636364	29.06818182	0.613636364	13.59090909	8.636363636	9.590909091	2.113636364	0.318181818	8.25	0.727272727	2.045454545	0.386363636	5.931818182	MSS	0
TCGA-AM-5821	COAD	34.27272727	8.681818182	0	0.022727273	42.95454545	0.022727273	0	0.002617801	0.000529101	3.863636364	1.5	0.022727273	0.295454545	20.02272727	1.090909091	7.954545455	0.295454545	3.659090909	0.227272727	0.840909091	0.068181818	2.204545455	MSI-H	1
TCGA-AU-3779	COAD	3.204545455	0	0	0	3.204545455	0	0	0	0	0	0	0	0	1.840909091	0.159090909	0.704545455	0.022727273	0.090909091	0.022727273	0.045454545	0.022727273	0.181818182	MSS	0
TCGA-AU-6004	COAD	26.63636364	8.5	0.090909091	0	35.13636364	0.090909091	0.003412969	0	0.002587322	4.590909091	1.363636364	0.204545455	0.045454545	15	0.795454545	6.386363636	0.386363636	2.454545455	0.227272727	0.636363636	0.295454545	1.681818182	MSI-H	1
TCGA-AY-4070	COAD	8.5	0.704545455	0	0	9.204545455	0	0	0	0	0.136363636	0.409090909	0	0.068181818	5.25	0.227272727	1.590909091	0.113636364	0.659090909	0.045454545	0.136363636	0.113636364	0.295454545	MSS	0
TCGA-AY-4071	COAD	3.840909091	0.25	0	0	4.090909091	0	0	0	0	0.136363636	0.045454545	0	0	2.159090909	0.204545455	0.818181818	0.045454545	0.204545455	0	0.136363636	0	0.181818182	MSS	0
TCGA-AY-5543	COAD	3.386363636	0.181818182	0	0	3.568181818	0	0	0	0	0.045454545	0.022727273	0.045454545	0	1.886363636	0.068181818	0.772727273	0	0.227272727	0.068181818	0.090909091	0.068181818	0.136363636	MSS	0
TCGA-AY-6196	COAD	6.863636364	0.454545455	0	0	7.318181818	0	0	0	0	0.181818182	0.045454545	0.045454545	0	3.704545455	0.295454545	1.340909091	0.295454545	0.431818182	0.068181818	0.113636364	0.022727273	0.454545455	MSI-L	0
TCGA-AY-6197	COAD	30.68181818	7.954545455	0.068181818	0	38.63636364	0.068181818	0.002222222	0	0.001764706	4.386363636	1.159090909	0.204545455	0.022727273	17.54545455	0.409090909	7.204545455	0.727272727	2.795454545	0.340909091	0.795454545	0.090909091	2.136363636	MSI-H	1
TCGA-AY-6386	COAD	3.227272727	0.295454545	0	0	3.522727273	0	0	0	0	0.068181818	0.113636364	0	0	1.568181818	0.295454545	0.863636364	0.113636364	0.159090909	0	0.068181818	0	0.113636364	MSS	0
TCGA-AY-A54L	COAD	4.090909091	0.272727273	0	0	4.363636364	0	0	0	0	0.136363636	0.068181818	0	0.022727273	2.295454545	0.181818182	0.727272727	0.090909091	0.340909091	0.045454545	0.045454545	0.045454545	0.204545455	MSI-L	0
TCGA-AY-A69D	COAD	5.977272727	0.181818182	0	0	6.159090909	0	0	0	0	0.045454545	0.045454545	0.022727273	0	3.363636364	0.25	1.181818182	0.068181818	0.545454545	0.022727273	0.25	0	0.25	MSI-L	0
TCGA-AY-A71X	COAD	2.318181818	0.272727273	0	0	2.590909091	0	0	0	0	0.068181818	0.090909091	0.022727273	0	1.522727273	0.068181818	0.431818182	0.045454545	0.136363636	0.022727273	0.022727273	0.022727273	0.068181818	MSS	0
TCGA-AY-A8YK	COAD	2.340909091	0.045454545	0	0	2.386363636	0	0	0	0	0	0	0	0	1.227272727	0.113636364	0.477272727	0.022727273	0.159090909	0.022727273	0.068181818	0	0.204545455	MSS	0
TCGA-AZ-4308	COAD	1.886363636	0	0	0	1.886363636	0	0	0	0	0	0	0	0	1.25	0.136363636	0.318181818	0.045454545	0.022727273	0	0	0	0.090909091	MSS	0
TCGA-AZ-4313	COAD	13.04545455	4.590909091	0	0	17.63636364	0	0	0	0	2.522727273	0.409090909	0.045454545	0	7.795454545	0.659090909	2.386363636	0	1.772727273	0.204545455	0.318181818	0.113636364	1	MSI-H	1
TCGA-AZ-4315	COAD	213.25	1.295454545	0.022727273	0	214.5454545	0.022727273	0.000106576	0	0.000105932	0.159090909	0.590909091	0	0	117.0681818	12	37.43181818	1.75	20.13636364	1.727272727	4.931818182	1.159090909	12.61363636	MSS	0
TCGA-AZ-4323	COAD	1.318181818	0.022727273	0	0	1.340909091	0	0	0	0	0	0.022727273	0	0	0.818181818	0.068181818	0.340909091	0	0.045454545	0.022727273	0	0	0	MSI-L	0
TCGA-AZ-4614	COAD	5.181818182	0.25	0	0	5.431818182	0	0	0	0	0.090909091	0.045454545	0	0.022727273	2.840909091	0.159090909	1.159090909	0.113636364	0.340909091	0.022727273	0.204545455	0.022727273	0.25	MSI-L	0
TCGA-AZ-4615	COAD	21.47727273	7.113636364	0.090909091	0	28.59090909	0.090909091	0.004232804	0	0.00317965	3.954545455	0.636363636	0.136363636	0.022727273	11.77272727	0.636363636	5.204545455	0.363636364	2.5	0.272727273	0.318181818	0.318181818	1.681818182	MSI-H	1
TCGA-AZ-4616	COAD	2.818181818	0.090909091	0	0	2.909090909	0	0	0	0	0.022727273	0.045454545	0	0.022727273	1.613636364	0.113636364	0.681818182	0.045454545	0.159090909	0	0	0.022727273	0.068181818	MSI-L	0
TCGA-AZ-4681	COAD	2.318181818	0.204545455	0	0	2.522727273	0	0	0	0	0.022727273	0.113636364	0	0.022727273	1.409090909	0.090909091	0.522727273	0.045454545	0.136363636	0	0.022727273	0.022727273	0.045454545	MSS	0
TCGA-AZ-4682	COAD	2.431818182	0.068181818	0	0	2.5	0	0	0	0	0.022727273	0	0	0	1.295454545	0.136363636	0.545454545	0.022727273	0.159090909	0	0.045454545	0.022727273	0.159090909	MSS	0
TCGA-AZ-4684	COAD	1.636363636	0.090909091	0	0	1.727272727	0	0	0	0	0.045454545	0.022727273	0	0	0.795454545	0.068181818	0.340909091	0	0.136363636	0.045454545	0.090909091	0	0.068181818	MSI-L	0
TCGA-AZ-5403	COAD	2.25	0.113636364	0	0	2.363636364	0	0	0	0	0.045454545	0.022727273	0	0	1.318181818	0.113636364	0.409090909	0.113636364	0.136363636	0	0	0.022727273	0.136363636	MSS	0
TCGA-AZ-5407	COAD	2.931818182	0.022727273	0.022727273	0	2.954545455	0.022727273	0.007751938	0	0.007692308	0	0	0	0	1.704545455	0.181818182	0.636363636	0.045454545	0.181818182	0.022727273	0	0	0.090909091	MSS	0
TCGA-AZ-6598	COAD	61.86363636	20.27272727	0.090909091	0.068181818	82.13636364	0.159090909	0.001469508	0.003363229	0.001936912	11.22727273	2.272727273	0.386363636	0.045454545	35.52272727	1.454545455	15.11363636	0.795454545	6.545454545	0.613636364	1.795454545	0.431818182	4	MSI-H	1
TCGA-AZ-6599	COAD	9.318181818	0.431818182	0	0	9.75	0	0	0	0	0.090909091	0.068181818	0.068181818	0.068181818	4.181818182	0.363636364	2.022727273	0.068181818	0.727272727	0.045454545	1.113636364	0.136363636	0.522727273	MSS	0
TCGA-AZ-6600	COAD	4.159090909	0.25	0	0	4.409090909	0	0	0	0	0.022727273	0.090909091	0	0	2.204545455	0.363636364	0.931818182	0.045454545	0.25	0.045454545	0.113636364	0	0.204545455	MSS	0
TCGA-AZ-6601	COAD	64.68181818	3.409090909	0.045454545	0	68.09090909	0.045454545	0.000702741	0	0.000667557	1.25	0.727272727	0.022727273	0.136363636	36.68181818	1.931818182	15.81818182	0.681818182	4.386363636	0.295454545	1.545454545	0.5	2.568181818	MSI-H	1
TCGA-AZ-6603	COAD	2.113636364	0.25	0	0	2.363636364	0	0	0	0	0.090909091	0.022727273	0.022727273	0	1.409090909	0.022727273	0.386363636	0	0.204545455	0.045454545	0.022727273	0	0.045454545	MSS	0
TCGA-AZ-6605	COAD	3.704545455	0.204545455	0	0	3.909090909	0	0	0	0	0.045454545	0	0	0	1.909090909	0.227272727	1.022727273	0.045454545	0.363636364	0	0.068181818	0	0.136363636	MSS	0
TCGA-AZ-6606	COAD	4.454545455	0.159090909	0	0	4.613636364	0	0	0	0	0.068181818	0.045454545	0	0	2.318181818	0.227272727	1.045454545	0.022727273	0.227272727	0.022727273	0.181818182	0.045454545	0.295454545	MSS	0
TCGA-AZ-6607	COAD	2	0.227272727	0	0	2.227272727	0	0	0	0	0.022727273	0.068181818	0	0	1.181818182	0.090909091	0.5	0.022727273	0.181818182	0	0	0	0.113636364	MSS	0
TCGA-AZ-6608	COAD	4.454545455	0.227272727	0	0	4.681818182	0	0	0	0	0.068181818	0.113636364	0.022727273	0	2.25	0.204545455	0.886363636	0.25	0.340909091	0	0.181818182	0	0.227272727	MSI-L	0
TCGA-CA-5254	COAD	5.204545455	0.318181818	0	0	5.522727273	0	0	0	0	0.090909091	0.090909091	0.045454545	0.022727273	3.227272727	0.204545455	1	0.022727273	0.318181818	0.045454545	0.136363636	0	0.227272727	MSI-L	0
TCGA-CA-5255	COAD	1.386363636	0.136363636	0	0	1.522727273	0	0	0	0	0	0.068181818	0.022727273	0	0.772727273	0.022727273	0.295454545	0	0.068181818	0	0.090909091	0	0.113636364	MSS	0
TCGA-CA-5256	COAD	2.409090909	0.159090909	0	0	2.568181818	0	0	0	0	0.022727273	0.068181818	0.045454545	0	1.272727273	0.181818182	0.659090909	0	0.090909091	0	0.068181818	0	0.159090909	MSS	0
TCGA-CA-5796	COAD	2.159090909	0.113636364	0	0	2.272727273	0	0	0	0	0	0.022727273	0.022727273	0	0.954545455	0.113636364	0.568181818	0.045454545	0.090909091	0.045454545	0.022727273	0.022727273	0.25	MSS	0
TCGA-CA-5797	COAD	2.022727273	0.272727273	0.022727273	0	2.295454545	0.022727273	0.011235955	0	0.00990099	0.113636364	0.090909091	0	0	1.022727273	0.113636364	0.5	0.022727273	0.136363636	0.022727273	0.022727273	0.022727273	0.113636364	MSS	0
TCGA-CA-6715	COAD	2.477272727	0.159090909	0	0	2.636363636	0	0	0	0	0.022727273	0.022727273	0.022727273	0	1.522727273	0.090909091	0.477272727	0.090909091	0.181818182	0	0.045454545	0.022727273	0.090909091	MSS	0
TCGA-CA-6716	COAD	4.636363636	0.204545455	0	0	4.840909091	0	0	0	0	0	0.159090909	0	0	2.590909091	0.227272727	1.340909091	0.045454545	0.159090909	0.068181818	0.022727273	0	0.204545455	MSS	0
TCGA-CA-6717	COAD	280.4090909	1.25	0.090909091	0	281.6590909	0.090909091	0.000324202	0	0.000322763	0.227272727	0.590909091	0.022727273	0	169.9772727	19.59090909	45.54545455	3.295454545	18.5	1.636363636	4.522727273	1.295454545	10.81818182	MSS	0
TCGA-CA-6719	COAD	3.25	0.159090909	0	0	3.409090909	0	0	0	0	0.022727273	0.113636364	0	0	2.136363636	0.136363636	0.681818182	0.068181818	0.136363636	0	0	0	0.090909091	MSI-L	0
TCGA-CK-4947	COAD	2.681818182	0.136363636	0	0	2.818181818	0	0	0	0	0.068181818	0.045454545	0	0	1.613636364	0.045454545	0.681818182	0.068181818	0.068181818	0.022727273	0.022727273	0	0.136363636	MSS	0
TCGA-CK-4948	COAD	3.090909091	0.136363636	0	0.022727273	3.227272727	0.022727273	0	0.166666667	0.007042254	0.022727273	0.045454545	0	0	1.727272727	0.25	0.545454545	0.068181818	0.181818182	0.022727273	0.045454545	0	0.227272727	MSI-L	0
TCGA-CK-4950	COAD	5.159090909	0.227272727	0	0	5.386363636	0	0	0	0	0.136363636	0.045454545	0	0	2.909090909	0.295454545	1.181818182	0	0.295454545	0.022727273	0.068181818	0	0.227272727	MSS	0
TCGA-CK-4951	COAD	131.5454545	8.272727273	0.113636364	0.068181818	139.8181818	0.181818182	0.000863856	0.008241758	0.00130039	4.613636364	0.886363636	0.045454545	0	70.15909091	4.227272727	32.95454545	1.431818182	8.977272727	0.772727273	3.931818182	0.886363636	7.386363636	MSI-H	1
TCGA-CK-4952	COAD	4.75	0.75	0	0	5.5	0	0	0	0	0.068181818	0.363636364	0.022727273	0.068181818	2.727272727	0.295454545	1.181818182	0.045454545	0.25	0.022727273	0.113636364	0	0.113636364	MSS	0
TCGA-CK-5912	COAD	1.886363636	0.159090909	0	0	2.045454545	0	0	0	0	0.068181818	0.045454545	0.022727273	0.022727273	1.090909091	0.045454545	0.363636364	0	0.136363636	0.068181818	0.022727273	0.022727273	0.113636364	MSS	0
TCGA-CK-5913	COAD	23.06818182	6.795454545	0.022727273	0.022727273	29.86363636	0.045454545	0.000985222	0.003344482	0.00152207	3.340909091	1.045454545	0.090909091	0	12.36363636	0.681818182	5.386363636	0.227272727	2.704545455	0.25	0.818181818	0.227272727	1.75	MSI-H	1
TCGA-CK-5914	COAD	4.113636364	0.136363636	0	0	4.25	0	0	0	0	0.045454545	0.022727273	0.022727273	0	2.386363636	0.159090909	0.795454545	0.022727273	0.318181818	0	0.113636364	0	0.227272727	MSS	0
TCGA-CK-5915	COAD	2.704545455	0.136363636	0	0	2.840909091	0	0	0	0	0	0.068181818	0	0	1.431818182	0.136363636	0.681818182	0.045454545	0.204545455	0	0.068181818	0	0.113636364	MSS	0
TCGA-CK-5916	COAD	39.13636364	11.93181818	0.022727273	0.022727273	51.06818182	0.045454545	0.00058072	0.001904762	0.000890076	5.704545455	1.318181818	0.454545455	0.022727273	21.70454545	1.022727273	9.681818182	0.318181818	4.75	0.295454545	1.386363636	0.363636364	2.659090909	MSI-H	1
TCGA-CK-6746	COAD	30.90909091	9.636363636	0.022727273	0.045454545	40.54545455	0.068181818	0.000735294	0.004716981	0.001681614	5.590909091	1.136363636	0.022727273	0.022727273	17.34090909	0.977272727	6.977272727	0.477272727	3.727272727	0.25	1.022727273	0.340909091	1.772727273	MSI-H	1
TCGA-CK-6747	COAD	3.886363636	0.840909091	0.022727273	0	4.727272727	0.022727273	0.005847953	0	0.004807692	0.431818182	0.068181818	0.181818182	0.022727273	1.909090909	0.204545455	0.909090909	0.045454545	0.272727273	0.045454545	0.113636364	0.045454545	0.159090909	MSI-H	1
TCGA-CK-6748	COAD	1.818181818	0.136363636	0	0	1.954545455	0	0	0	0	0.068181818	0.022727273	0	0	0.886363636	0.090909091	0.522727273	0.045454545	0.113636364	0.022727273	0.022727273	0	0.045454545	MSS	0
TCGA-CK-6751	COAD	4.977272727	0.25	0	0	5.227272727	0	0	0	0	0.136363636	0.068181818	0.022727273	0	3.090909091	0.272727273	1.045454545	0.022727273	0.272727273	0	0.022727273	0	0.113636364	MSS	0
TCGA-CM-4743	COAD	31.54545455	9.159090909	0	0.022727273	40.70454545	0.022727273	0	0.00248139	0.000558347	4.977272727	1.113636364	0.318181818	0.090909091	18.13636364	0.5	7.772727273	0.522727273	2.818181818	0.227272727	1.227272727	0.25	1.863636364	MSI-H	1
TCGA-CM-4744	COAD	4.454545455	0.386363636	0	0	4.840909091	0	0	0	0	0.090909091	0.136363636	0.022727273	0.045454545	2.5	0.204545455	1.045454545	0	0.295454545	0	0.136363636	0.022727273	0.204545455	MSS	0
TCGA-CM-4746	COAD	21.97727273	5.227272727	0.068181818	0.045454545	27.20454545	0.113636364	0.003102378	0.008695652	0.004177109	2.227272727	0.75	0.068181818	0.045454545	12.11363636	0.795454545	5.25	0.295454545	2.5	0.204545455	0.818181818	0.159090909	1.204545455	MSI-H	1
TCGA-CM-4747	COAD	2.954545455	0.136363636	0	0	3.090909091	0	0	0	0	0.045454545	0	0	0	1.454545455	0.090909091	0.931818182	0.045454545	0.227272727	0.045454545	0.022727273	0	0.068181818	MSI-L	0
TCGA-CM-4748	COAD	1.818181818	0.136363636	0	0	1.954545455	0	0	0	0	0.022727273	0.022727273	0.022727273	0	0.954545455	0.113636364	0.431818182	0.068181818	0.068181818	0	0.113636364	0.045454545	0.045454545	MSS	0
TCGA-CM-4750	COAD	2.727272727	0.227272727	0.022727273	0	2.954545455	0.022727273	0.008333333	0	0.007692308	0.045454545	0	0.045454545	0	1.477272727	0.181818182	0.522727273	0.068181818	0.204545455	0.045454545	0.022727273	0.022727273	0.227272727	MSI-L	0
TCGA-CM-4751	COAD	2.75	0.113636364	0	0	2.863636364	0	0	0	0	0	0.045454545	0.022727273	0	1.681818182	0.068181818	0.659090909	0.045454545	0.136363636	0	0.022727273	0	0.068181818	MSS	0
TCGA-CM-4752	COAD	3.840909091	0.159090909	0	0	4	0	0	0	0	0.022727273	0.045454545	0	0	2.272727273	0.181818182	0.818181818	0.022727273	0.25	0	0.136363636	0.022727273	0.090909091	MSS	0
TCGA-CM-5341	COAD	4.568181818	0.136363636	0	0	4.704545455	0	0	0	0	0.068181818	0	0	0	2.886363636	0.25	0.863636364	0.068181818	0.25	0.022727273	0.068181818	0	0.204545455	MSS	0
TCGA-CM-5344	COAD	1.954545455	0.113636364	0	0	2.068181818	0	0	0	0	0.068181818	0.022727273	0	0	0.954545455	0.068181818	0.545454545	0	0.159090909	0	0.068181818	0	0.159090909	MSS	0
TCGA-CM-5348	COAD	5.613636364	0.204545455	0	0	5.818181818	0	0	0	0	0.113636364	0.045454545	0	0.022727273	3.159090909	0.25	1.204545455	0.090909091	0.272727273	0.045454545	0.022727273	0.159090909	0.272727273	MSS	0
TCGA-CM-5349	COAD	3.159090909	0.227272727	0	0	3.386363636	0	0	0	0	0.068181818	0.022727273	0.045454545	0	1.636363636	0.159090909	0.840909091	0	0.227272727	0.045454545	0.068181818	0.022727273	0.045454545	MSS	0
TCGA-CM-5860	COAD	3.318181818	0.090909091	0	0	3.409090909	0	0	0	0	0.045454545	0	0	0	1.75	0.113636364	0.840909091	0.090909091	0.181818182	0.022727273	0.136363636	0.022727273	0.113636364	MSS	0
TCGA-CM-5861	COAD	39.59090909	9.25	0.045454545	0	48.84090909	0.045454545	0.001148106	0	0.000930665	4.613636364	1.272727273	0.068181818	0	22.09090909	0.75	9.295454545	0.795454545	4.272727273	0.25	1.295454545	0.363636364	2.659090909	MSI-H	1
TCGA-CM-5862	COAD	2.613636364	0.204545455	0	0	2.818181818	0	0	0	0	0.068181818	0	0	0	1.363636364	0.045454545	0.681818182	0.068181818	0.295454545	0.045454545	0.113636364	0.022727273	0.045454545	MSS	0
TCGA-CM-5863	COAD	1.795454545	0.045454545	0	0	1.840909091	0	0	0	0	0.045454545	0	0	0	0.931818182	0.113636364	0.477272727	0	0.090909091	0	0.022727273	0.022727273	0.068181818	MSS	0
TCGA-CM-5864	COAD	6.068181818	0.227272727	0	0.045454545	6.295454545	0.045454545	0	0.2	0.007220217	0.113636364	0	0	0.022727273	3.409090909	0.272727273	1.613636364	0.068181818	0.227272727	0	0.045454545	0.068181818	0.272727273	MSS	0
TCGA-CM-5868	COAD	2.727272727	0.227272727	0	0	2.954545455	0	0	0	0	0.068181818	0.022727273	0	0.022727273	1.409090909	0.113636364	0.772727273	0.022727273	0.272727273	0	0.045454545	0	0.068181818	MSS	0
TCGA-CM-6161	COAD	2.909090909	0.181818182	0	0	3.090909091	0	0	0	0	0.022727273	0.022727273	0	0	1.522727273	0.090909091	0.818181818	0	0.295454545	0	0.113636364	0.022727273	0.113636364	MSI-L	0
TCGA-CM-6162	COAD	29.75	5.181818182	0	0	34.93181818	0	0	0	0	2.409090909	0.659090909	0.136363636	0	16.47727273	1.272727273	8.522727273	0.295454545	2.272727273	0.204545455	0.545454545	0.090909091	1.181818182	MSI-H	1
TCGA-CM-6163	COAD	2.954545455	0.045454545	0	0	3	0	0	0	0	0	0.022727273	0	0	1.704545455	0.204545455	0.727272727	0.068181818	0.113636364	0.022727273	0.068181818	0	0.045454545	MSS	0
TCGA-CM-6164	COAD	2	0.159090909	0	0.045454545	2.159090909	0.045454545	0	0.285714286	0.021052632	0.045454545	0.022727273	0.022727273	0	1.181818182	0.136363636	0.454545455	0	0.159090909	0	0	0	0.045454545	MSS	0
TCGA-CM-6165	COAD	3.363636364	0.159090909	0	0	3.522727273	0	0	0	0	0.068181818	0.022727273	0	0.022727273	1.977272727	0.136363636	0.636363636	0.068181818	0.181818182	0.022727273	0.113636364	0	0.227272727	MSS	0
TCGA-CM-6166	COAD	2.590909091	0.068181818	0	0	2.659090909	0	0	0	0	0.022727273	0.045454545	0	0	1.5	0.045454545	0.545454545	0.068181818	0.204545455	0	0.068181818	0.045454545	0.113636364	MSS	0
TCGA-CM-6167	COAD	2.136363636	0.159090909	0	0	2.295454545	0	0	0	0	0.045454545	0.090909091	0	0	1.204545455	0.204545455	0.431818182	0.068181818	0.068181818	0	0.068181818	0	0.068181818	MSS	0
TCGA-CM-6168	COAD	6.568181818	1.022727273	0	0	7.590909091	0	0	0	0	0.545454545	0.113636364	0.022727273	0	3.613636364	0.386363636	1.568181818	0.090909091	0.568181818	0.022727273	0.090909091	0.045454545	0.295454545	MSI-L	0
TCGA-CM-6169	COAD	2.863636364	0.136363636	0	0	3	0	0	0	0	0.090909091	0	0.022727273	0.022727273	1.840909091	0.113636364	0.568181818	0	0.113636364	0.022727273	0.045454545	0	0.090909091	MSS	0
TCGA-CM-6170	COAD	3.068181818	0.181818182	0	0	3.25	0	0	0	0	0.022727273	0	0.022727273	0	1.5	0.136363636	0.772727273	0.068181818	0.227272727	0.022727273	0.113636364	0.022727273	0.227272727	MSS	0
TCGA-CM-6171	COAD	31.75	8.568181818	0.045454545	0.022727273	40.31818182	0.068181818	0.001431639	0.00265252	0.001691094	4.113636364	1.068181818	0.113636364	0.022727273	18.04545455	0.818181818	7.795454545	0.386363636	3.5	0.227272727	1.045454545	0.25	2.318181818	MSI-H	1
TCGA-CM-6172	COAD	3.363636364	0.068181818	0	0	3.431818182	0	0	0	0	0.045454545	0.022727273	0	0	1.681818182	0.159090909	1.022727273	0	0.227272727	0.045454545	0.068181818	0.022727273	0.090909091	MSS	0
TCGA-CM-6674	COAD	24.34090909	6.795454545	0.045454545	0.045454545	31.13636364	0.090909091	0.001867414	0.006688963	0.002919708	3.181818182	0.977272727	0.340909091	0	13.90909091	0.886363636	6.340909091	0.181818182	2.431818182	0.136363636	0.704545455	0.159090909	1.295454545	MSI-H	1
TCGA-CM-6675	COAD	2.613636364	0.159090909	0	0	2.772727273	0	0	0	0	0.090909091	0.045454545	0	0	1.363636364	0.022727273	0.613636364	0	0.204545455	0.022727273	0.159090909	0.022727273	0.113636364	MSS	0
TCGA-CM-6676	COAD	2.954545455	0.136363636	0	0	3.090909091	0	0	0	0	0	0.045454545	0	0	1.636363636	0.159090909	0.840909091	0.045454545	0.068181818	0.022727273	0.045454545	0.045454545	0.113636364	MSI-L	0
TCGA-CM-6677	COAD	3.909090909	0.272727273	0.022727273	0	4.181818182	0.022727273	0.005813953	0	0.005434783	0.136363636	0.045454545	0	0.022727273	2.431818182	0.090909091	0.795454545	0.068181818	0.227272727	0	0.045454545	0.068181818	0.181818182	MSS	0
TCGA-CM-6678	COAD	4.159090909	0.204545455	0	0	4.363636364	0	0	0	0	0.045454545	0.090909091	0	0.022727273	2.363636364	0.227272727	1.045454545	0.022727273	0.318181818	0	0.068181818	0.022727273	0.113636364	MSS	0
TCGA-CM-6679	COAD	1.772727273	0.136363636	0	0	1.909090909	0	0	0	0	0.022727273	0.022727273	0	0	1.068181818	0.068181818	0.431818182	0.045454545	0.068181818	0	0.022727273	0.022727273	0.136363636	MSS	0
TCGA-CM-6680	COAD	2.545454545	0.204545455	0	0	2.75	0	0	0	0	0.068181818	0.022727273	0	0.045454545	1.318181818	0.159090909	0.727272727	0	0.181818182	0	0.045454545	0	0.113636364	MSS	0
TCGA-D5-5537	COAD	3	0.25	0	0	3.25	0	0	0	0	0.090909091	0.068181818	0	0	1.681818182	0.204545455	0.818181818	0.045454545	0.204545455	0	0.022727273	0.022727273	0.068181818	MSS	0
TCGA-D5-5538	COAD	3.386363636	0.227272727	0	0	3.613636364	0	0	0	0	0.068181818	0.068181818	0	0	1.795454545	0.204545455	0.636363636	0.113636364	0.272727273	0	0.159090909	0.022727273	0.159090909	MSS	0
TCGA-D5-5539	COAD	3.136363636	0.159090909	0	0	3.295454545	0	0	0	0	0.022727273	0.068181818	0	0	1.545454545	0.181818182	0.795454545	0.022727273	0.181818182	0.045454545	0.113636364	0.045454545	0.113636364	MSS	0
TCGA-D5-5540	COAD	3.636363636	0.045454545	0.022727273	0	3.681818182	0.022727273	0.00625	0	0.00617284	0.022727273	0.022727273	0	0	2	0	1	0	0.25	0.022727273	0.068181818	0.022727273	0.159090909	MSI-L	0
TCGA-D5-5541	COAD	2.022727273	0.113636364	0	0	2.136363636	0	0	0	0	0.022727273	0.022727273	0	0.022727273	0.954545455	0.159090909	0.454545455	0.022727273	0.159090909	0.045454545	0.113636364	0	0.068181818	MSS	0
TCGA-D5-6529	COAD	3.340909091	0.159090909	0	0	3.5	0	0	0	0	0.068181818	0.022727273	0	0	1.886363636	0.159090909	0.795454545	0	0.136363636	0	0.113636364	0.022727273	0.159090909	MSI-L	0
TCGA-D5-6530	COAD	27.20454545	10.09090909	0.045454545	0	37.29545455	0.045454545	0.001670844	0	0.001218769	5.272727273	1.159090909	0.204545455	0.022727273	15	0.863636364	7.613636364	0.272727273	3.090909091	0.181818182	0.5	0.113636364	2.113636364	MSI-H	1
TCGA-D5-6531	COAD	5.681818182	0.272727273	0	0	5.954545455	0	0	0	0	0.136363636	0.022727273	0.045454545	0	3.159090909	0.159090909	1.136363636	0.090909091	0.363636364	0.045454545	0.318181818	0	0.295454545	MSS	0
TCGA-D5-6532	COAD	3.522727273	0.181818182	0	0	3.704545455	0	0	0	0	0.068181818	0	0	0	1.75	0.181818182	1.022727273	0.022727273	0.25	0.022727273	0.159090909	0.022727273	0.204545455	MSI-L	0
TCGA-D5-6533	COAD	5.204545455	0.25	0	0	5.454545455	0	0	0	0	0.090909091	0	0.045454545	0	2.590909091	0.295454545	1.068181818	0.045454545	0.431818182	0.045454545	0.136363636	0.090909091	0.340909091	MSS	0
TCGA-D5-6534	COAD	4.704545455	0.090909091	0	0	4.795454545	0	0	0	0	0.022727273	0.022727273	0	0.022727273	2.727272727	0.181818182	0.977272727	0.136363636	0.227272727	0	0.113636364	0.022727273	0.204545455	MSS	0
TCGA-D5-6535	COAD	4.886363636	0.181818182	0	0	5.068181818	0	0	0	0	0.045454545	0.022727273	0.045454545	0	2.909090909	0.204545455	0.886363636	0.068181818	0.363636364	0	0.25	0	0.159090909	MSS	0
TCGA-D5-6536	COAD	2.636363636	0.204545455	0	0	2.840909091	0	0	0	0	0.068181818	0.090909091	0	0	1.818181818	0.068181818	0.454545455	0.022727273	0.159090909	0	0.022727273	0	0.090909091	MSS	0
TCGA-D5-6537	COAD	3.045454545	0.113636364	0	0	3.159090909	0	0	0	0	0.022727273	0	0.022727273	0.022727273	1.886363636	0.136363636	0.590909091	0.068181818	0.136363636	0.022727273	0.022727273	0	0.113636364	MSS	0
TCGA-D5-6538	COAD	3.977272727	0.227272727	0	0	4.204545455	0	0	0	0	0.045454545	0.068181818	0	0.022727273	2.25	0.181818182	0.863636364	0.068181818	0.363636364	0.045454545	0.159090909	0.045454545	0.045454545	MSI-L	0
TCGA-D5-6539	COAD	2.977272727	0.181818182	0	0	3.159090909	0	0	0	0	0.045454545	0.045454545	0.022727273	0	1.977272727	0.090909091	0.5	0.022727273	0.113636364	0	0.068181818	0	0.181818182	MSS	0
TCGA-D5-6541	COAD	2.590909091	0.204545455	0	0	2.795454545	0	0	0	0	0.045454545	0.045454545	0.045454545	0	1.636363636	0.113636364	0.545454545	0	0.090909091	0	0.045454545	0.045454545	0.181818182	MSS	0
TCGA-D5-6898	COAD	2.090909091	0.159090909	0	0	2.25	0	0	0	0	0.022727273	0.113636364	0	0.022727273	1.159090909	0.136363636	0.5	0.045454545	0.045454545	0	0.090909091	0	0.068181818	MSS	0
TCGA-D5-6920	COAD	3.181818182	0.227272727	0	0	3.409090909	0	0	0	0	0.136363636	0.022727273	0	0.022727273	1.840909091	0.204545455	0.704545455	0.022727273	0.136363636	0	0.068181818	0	0.113636364	MSS	0
TCGA-D5-6922	COAD	3.25	0.090909091	0	0	3.340909091	0	0	0	0	0.022727273	0.045454545	0	0	1.795454545	0.204545455	0.727272727	0.045454545	0.204545455	0	0.090909091	0	0.136363636	MSS	0
TCGA-D5-6924	COAD	4.522727273	0.204545455	0	0	4.727272727	0	0	0	0	0.090909091	0.022727273	0.022727273	0	2.636363636	0.181818182	1	0.022727273	0.25	0.045454545	0.113636364	0	0.181818182	MSS	0
TCGA-D5-6926	COAD	3.613636364	0.136363636	0	0	3.75	0	0	0	0	0.022727273	0	0	0	1.954545455	0.090909091	0.704545455	0.068181818	0.454545455	0.022727273	0.136363636	0.022727273	0.159090909	MSS	0
TCGA-D5-6927	COAD	19	5.613636364	0.022727273	0.022727273	24.61363636	0.045454545	0.001196172	0.004048583	0.001846722	3.090909091	0.863636364	0.090909091	0	10.52272727	0.590909091	4.636363636	0.5	1.795454545	0.068181818	0.522727273	0.227272727	1.159090909	MSI-H	1
TCGA-D5-6928	COAD	47.40909091	9.227272727	0.045454545	0.068181818	56.63636364	0.113636364	0.000958773	0.007389163	0.002006421	5.568181818	0.909090909	0.181818182	0.045454545	27.43181818	1.454545455	11.20454545	0.522727273	3.681818182	0.318181818	1.272727273	0.386363636	2.545454545	MSI-H	1
TCGA-D5-6929	COAD	3.704545455	0.363636364	0	0	4.068181818	0	0	0	0	0.113636364	0.068181818	0.022727273	0	2	0.159090909	0.886363636	0.022727273	0.340909091	0.045454545	0.113636364	0	0.181818182	MSI-L	0
TCGA-D5-6930	COAD	36.31818182	7.977272727	0	0	44.29545455	0	0	0	0	4.340909091	1.090909091	0.068181818	0.045454545	20.77272727	1.454545455	9.318181818	0.272727273	2.727272727	0.272727273	0.909090909	0.136363636	1.681818182	MSI-H	1
TCGA-D5-6931	COAD	9.022727273	0.295454545	0	0	9.318181818	0	0	0	0	0.113636364	0.090909091	0	0	5.5	0.318181818	1.954545455	0.090909091	0.522727273	0.113636364	0.204545455	0.022727273	0.204545455	MSS	0
TCGA-D5-6932	COAD	3.909090909	0.204545455	0	0	4.113636364	0	0	0	0	0.113636364	0	0	0.022727273	2.340909091	0.136363636	0.681818182	0.022727273	0.272727273	0	0.068181818	0.068181818	0.181818182	MSS	0
TCGA-D5-7000	COAD	3.227272727	0.181818182	0	0.022727273	3.409090909	0.022727273	0	0.125	0.006666667	0.022727273	0.045454545	0.022727273	0	1.977272727	0.136363636	0.727272727	0.022727273	0.204545455	0.022727273	0.090909091	0.022727273	0.045454545	MSS	0
TCGA-DM-A0X9	COAD	5.204545455	0.272727273	0	0	5.477272727	0	0	0	0	0.068181818	0.045454545	0	0	3.181818182	0.318181818	0.954545455	0.068181818	0.295454545	0	0.090909091	0.045454545	0.25	MSS	0
TCGA-DM-A0XD	COAD	5.022727273	0.295454545	0.022727273	0	5.318181818	0.022727273	0.004524887	0	0.004273504	0.136363636	0.068181818	0	0	2.795454545	0.113636364	1.136363636	0.136363636	0.409090909	0.022727273	0.113636364	0	0.227272727	MSI-L	0
TCGA-DM-A0XF	COAD	4.204545455	0.204545455	0	0	4.409090909	0	0	0	0	0.068181818	0.045454545	0	0	2.318181818	0.159090909	0.977272727	0.022727273	0.5	0.045454545	0.022727273	0	0.181818182	MSI-L	0
TCGA-DM-A1D0	COAD	3.636363636	0.181818182	0	0	3.818181818	0	0	0	0	0.068181818	0.022727273	0.022727273	0	1.977272727	0.113636364	0.818181818	0.068181818	0.295454545	0.022727273	0.022727273	0.022727273	0.159090909	MSS	0
TCGA-DM-A1D4	COAD	5.159090909	0.204545455	0	0	5.363636364	0	0	0	0	0.045454545	0.090909091	0	0	3.045454545	0.181818182	1.113636364	0.045454545	0.431818182	0.045454545	0.022727273	0.045454545	0.113636364	MSI-L	0
TCGA-DM-A1D6	COAD	3.454545455	0.090909091	0	0	3.545454545	0	0	0	0	0.022727273	0.022727273	0.022727273	0	1.75	0.090909091	0.909090909	0.022727273	0.318181818	0.045454545	0.090909091	0.045454545	0.113636364	MSS	0
TCGA-DM-A1D7	COAD	4.272727273	0.113636364	0	0	4.386363636	0	0	0	0	0.022727273	0.068181818	0	0	2.386363636	0.090909091	1.022727273	0.113636364	0.227272727	0.022727273	0.113636364	0.022727273	0.136363636	MSS	0
TCGA-DM-A1D8	COAD	5.068181818	0.136363636	0	0	5.204545455	0	0	0	0	0.022727273	0.068181818	0	0	2.863636364	0.090909091	0.931818182	0.068181818	0.431818182	0.045454545	0.25	0.022727273	0.204545455	MSS	0
TCGA-DM-A1D9	COAD	4.227272727	0.318181818	0.022727273	0	4.545454545	0.022727273	0.005376344	0	0.005	0.090909091	0.113636364	0.022727273	0.022727273	2.181818182	0.113636364	0.840909091	0.068181818	0.431818182	0.068181818	0.136363636	0.113636364	0.159090909	MSS	0
TCGA-DM-A1DA	COAD	8.295454545	0.136363636	0	0	8.431818182	0	0	0	0	0.090909091	0	0.022727273	0.022727273	4.840909091	0.295454545	1.431818182	0.227272727	0.613636364	0.022727273	0.272727273	0.022727273	0.295454545	MSI-L	0
TCGA-DM-A1DB	COAD	1.954545455	0.113636364	0	0	2.068181818	0	0	0	0	0	0	0	0	1.136363636	0.113636364	0.363636364	0.022727273	0.227272727	0	0.068181818	0.045454545	0.022727273	MSS	0
TCGA-DM-A1HA	COAD	4.113636364	0.204545455	0	0	4.318181818	0	0	0	0	0.090909091	0.045454545	0	0	2.454545455	0.204545455	0.795454545	0.068181818	0.25	0	0.136363636	0.022727273	0.090909091	MSS	0
TCGA-DM-A1HB	COAD	31.97727273	7.613636364	0.045454545	0.068181818	39.59090909	0.113636364	0.001421464	0.008955224	0.002870264	4.068181818	0.931818182	0.045454545	0.022727273	17.20454545	0.818181818	8.113636364	0.704545455	3.181818182	0.340909091	1.090909091	0.318181818	1.795454545	MSI-H	1
TCGA-DM-A280	COAD	3.954545455	0.227272727	0	0	4.181818182	0	0	0	0	0.090909091	0.045454545	0.022727273	0	2.318181818	0.113636364	0.954545455	0.045454545	0.25	0	0.090909091	0	0.181818182	MSS	0
TCGA-DM-A282	COAD	2.818181818	0.181818182	0	0	3	0	0	0	0	0.068181818	0.045454545	0.022727273	0	1.659090909	0.068181818	0.727272727	0.022727273	0.181818182	0	0.090909091	0.045454545	0.022727273	MSS	0
TCGA-DM-A285	COAD	5	0.181818182	0	0	5.181818182	0	0	0	0	0.090909091	0.045454545	0	0	2.909090909	0.227272727	1.068181818	0.090909091	0.318181818	0	0.113636364	0.045454545	0.181818182	MSS	0
TCGA-DM-A288	COAD	2.477272727	0.136363636	0	0	2.613636364	0	0	0	0	0.022727273	0.045454545	0	0	1.181818182	0.113636364	0.636363636	0.068181818	0.25	0.045454545	0.090909091	0	0.113636364	MSS	0
TCGA-DM-A28A	COAD	3.75	0.272727273	0	0	4.022727273	0	0	0	0	0.113636364	0	0.022727273	0	2.227272727	0.136363636	0.931818182	0.045454545	0.227272727	0	0.113636364	0.045454545	0.068181818	MSS	0
TCGA-DM-A28C	COAD	3.022727273	0.204545455	0	0	3.227272727	0	0	0	0	0.090909091	0.045454545	0.022727273	0	1.863636364	0.136363636	0.545454545	0.022727273	0.204545455	0	0.090909091	0.022727273	0.090909091	MSS	0
TCGA-DM-A28E	COAD	2.590909091	0.25	0	0	2.840909091	0	0	0	0	0.159090909	0.022727273	0	0.022727273	1.386363636	0.136363636	0.613636364	0.022727273	0.159090909	0.068181818	0.090909091	0.022727273	0.136363636	MSS	0
TCGA-DM-A28F	COAD	7.363636364	0.340909091	0	0	7.704545455	0	0	0	0	0.113636364	0.136363636	0	0	4.204545455	0.295454545	1.590909091	0.113636364	0.409090909	0.090909091	0.159090909	0	0.25	MSS	0
TCGA-DM-A28G	COAD	3.659090909	0.159090909	0	0	3.818181818	0	0	0	0	0.022727273	0.090909091	0.022727273	0	1.909090909	0.159090909	1.068181818	0.068181818	0.159090909	0.022727273	0.068181818	0.022727273	0.113636364	MSS	0
TCGA-DM-A28H	COAD	3.318181818	0.181818182	0	0	3.5	0	0	0	0	0.045454545	0.113636364	0	0.022727273	2.045454545	0.090909091	0.704545455	0	0.159090909	0	0.113636364	0.045454545	0.068181818	MSI-L	0
TCGA-DM-A28K	COAD	3.136363636	0.181818182	0	0	3.318181818	0	0	0	0	0.022727273	0.113636364	0.022727273	0	1.818181818	0.068181818	0.772727273	0.068181818	0.25	0	0.045454545	0.022727273	0.068181818	MSS	0
TCGA-DM-A28M	COAD	2.659090909	0.159090909	0	0	2.818181818	0	0	0	0	0.090909091	0.022727273	0	0	1.5	0.090909091	0.704545455	0.068181818	0.136363636	0	0.113636364	0	0.090909091	MSS	0
TCGA-F4-6459	COAD	3.954545455	0.340909091	0	0	4.295454545	0	0	0	0	0.136363636	0.136363636	0.022727273	0	2.136363636	0.159090909	0.772727273	0.090909091	0.295454545	0.022727273	0.090909091	0.022727273	0.159090909	MSS	0
TCGA-F4-6460	COAD	4.295454545	0.181818182	0	0	4.477272727	0	0	0	0	0.022727273	0.045454545	0	0	2.363636364	0.159090909	1.045454545	0.022727273	0.386363636	0.068181818	0.090909091	0.022727273	0.068181818	MSS	0
TCGA-F4-6461	COAD	4.136363636	0.136363636	0	0	4.272727273	0	0	0	0	0.045454545	0.022727273	0	0.022727273	2.431818182	0.204545455	0.886363636	0.090909091	0.272727273	0	0.045454545	0	0.159090909	MSS	0
TCGA-F4-6463	COAD	2.204545455	0.159090909	0	0	2.363636364	0	0	0	0	0.045454545	0.045454545	0	0.022727273	1.25	0.068181818	0.659090909	0.022727273	0.113636364	0	0	0	0.068181818	MSS	0
TCGA-F4-6569	COAD	3.272727273	0.227272727	0	0	3.5	0	0	0	0	0.068181818	0.068181818	0.045454545	0.022727273	2.022727273	0.227272727	0.659090909	0.045454545	0.068181818	0.022727273	0.022727273	0	0.159090909	MSS	0
TCGA-F4-6570	COAD	44.81818182	10.95454545	0	0.022727273	55.77272727	0.022727273	0	0.002074689	0.000407498	5.886363636	1.409090909	0.272727273	0.022727273	25.95454545	1.386363636	10.06818182	0.659090909	3.977272727	0.522727273	1.431818182	0.363636364	2.454545455	MSI-H	1
TCGA-F4-6703	COAD	14.86363636	3.295454545	0.022727273	0	18.15909091	0.022727273	0.001529052	0	0.001251564	1.613636364	0.431818182	0.045454545	0.136363636	8.954545455	0.5	3.386363636	0.272727273	1.045454545	0.090909091	0.477272727	0.022727273	0.704545455	MSI-H	1
TCGA-F4-6704	COAD	1.795454545	0.113636364	0	0	1.909090909	0	0	0	0	0.022727273	0.068181818	0	0	1.159090909	0.090909091	0.340909091	0.022727273	0.045454545	0.022727273	0.068181818	0	0.045454545	MSS	0
TCGA-F4-6805	COAD	2.068181818	0.090909091	0	0	2.159090909	0	0	0	0	0.045454545	0.022727273	0	0	1.113636364	0.090909091	0.590909091	0.045454545	0.045454545	0.022727273	0.045454545	0	0.068181818	MSS	0
TCGA-F4-6806	COAD	3.25	0.113636364	0	0	3.363636364	0	0	0	0	0.022727273	0.090909091	0	0	1.795454545	0.181818182	0.818181818	0.022727273	0.181818182	0.022727273	0.045454545	0.022727273	0.136363636	MSS	0
TCGA-F4-6807	COAD	4.840909091	0.090909091	0	0	4.931818182	0	0	0	0	0.022727273	0.022727273	0.022727273	0	2.886363636	0.204545455	1	0.136363636	0.295454545	0.022727273	0.068181818	0.022727273	0.136363636	MSS	0
TCGA-F4-6808	COAD	3.977272727	0.090909091	0	0	4.068181818	0	0	0	0	0	0.022727273	0	0.022727273	2.340909091	0.25	0.909090909	0	0.25	0	0.045454545	0.022727273	0.136363636	MSS	0
TCGA-F4-6809	COAD	4.522727273	0.318181818	0	0	4.840909091	0	0	0	0	0	0.136363636	0.022727273	0.068181818	2.5	0.25	0.795454545	0.068181818	0.545454545	0	0.136363636	0	0.204545455	MSS	0
TCGA-F4-6854	COAD	3.227272727	0.136363636	0	0	3.363636364	0	0	0	0	0.045454545	0.045454545	0.022727273	0	1.977272727	0.159090909	0.636363636	0.045454545	0.227272727	0.068181818	0.022727273	0	0.090909091	MSS	0
TCGA-F4-6855	COAD	3.318181818	0.068181818	0.022727273	0	3.386363636	0.022727273	0.006849315	0	0.006711409	0.022727273	0	0	0	1.613636364	0.272727273	0.75	0.159090909	0.159090909	0	0.090909091	0	0.136363636	MSI-L	0
TCGA-F4-6856	COAD	27.29545455	7.204545455	0.045454545	0	34.5	0.045454545	0.001665279	0	0.001317523	3.795454545	1.090909091	0.272727273	0.022727273	15.18181818	0.704545455	7.25	0.295454545	2.568181818	0.113636364	0.681818182	0.113636364	1.681818182	MSI-H	1
TCGA-G4-6293	COAD	3.454545455	0.272727273	0	0	3.727272727	0	0	0	0	0.068181818	0.045454545	0.022727273	0	1.931818182	0.113636364	0.886363636	0.022727273	0.204545455	0	0.113636364	0.022727273	0.181818182	MSI-L	0
TCGA-G4-6294	COAD	4.477272727	0.090909091	0.022727273	0	4.568181818	0.022727273	0.005076142	0	0.004975124	0.068181818	0	0	0	2.681818182	0.295454545	0.818181818	0.090909091	0.227272727	0	0.045454545	0.022727273	0.136363636	MSS	0
TCGA-G4-6295	COAD	4.363636364	0.204545455	0	0	4.568181818	0	0	0	0	0.068181818	0.022727273	0.045454545	0	2.409090909	0.136363636	0.863636364	0.090909091	0.295454545	0.045454545	0.227272727	0.022727273	0.272727273	MSI-L	0
TCGA-G4-6297	COAD	2.454545455	0.204545455	0	0	2.659090909	0	0	0	0	0.045454545	0.068181818	0	0	1.409090909	0.159090909	0.636363636	0.045454545	0.113636364	0	0.045454545	0.022727273	0.113636364	MSS	0
TCGA-G4-6298	COAD	2.477272727	0.090909091	0	0	2.568181818	0	0	0	0	0	0.045454545	0	0	1.431818182	0.136363636	0.454545455	0.068181818	0.136363636	0	0.045454545	0.068181818	0.113636364	MSI-L	0
TCGA-G4-6299	COAD	4.659090909	0.840909091	0	0	5.5	0	0	0	0	0.227272727	0.204545455	0.045454545	0.045454545	2.704545455	0.204545455	0.954545455	0.045454545	0.477272727	0.022727273	0.113636364	0	0.272727273	MSS	0
TCGA-G4-6302	COAD	29.13636364	7.272727273	0	0	36.40909091	0	0	0	0	4.022727273	1.090909091	0.090909091	0.045454545	16.86363636	1.181818182	6.977272727	0.477272727	2.181818182	0.340909091	0.772727273	0.272727273	1.295454545	MSI-H	1
TCGA-G4-6303	COAD	3.136363636	0.181818182	0	0	3.318181818	0	0	0	0	0	0.068181818	0	0	1.613636364	0.204545455	0.795454545	0	0.204545455	0	0.022727273	0.022727273	0.295454545	MSI-L	0
TCGA-G4-6304	COAD	29.40909091	6.340909091	0.022727273	0	35.75	0.022727273	0.000772798	0	0.000635728	3.75	0.727272727	0.136363636	0.045454545	17.63636364	0.681818182	6.840909091	0.363636364	2.340909091	0.25	0.75	0.113636364	1.431818182	MSI-H	1
TCGA-G4-6306	COAD	3.363636364	0.181818182	0	0	3.545454545	0	0	0	0	0.068181818	0.022727273	0.045454545	0	1.931818182	0.181818182	0.75	0.022727273	0.090909091	0	0.045454545	0.045454545	0.25	MSS	0
TCGA-G4-6307	COAD	2.363636364	0.022727273	0	0	2.386363636	0	0	0	0	0	0	0	0.022727273	1.363636364	0.068181818	0.431818182	0	0.25	0.022727273	0.068181818	0.022727273	0.045454545	MSS	0
TCGA-G4-6309	COAD	21.72727273	6.272727273	0.022727273	0.045454545	28	0.068181818	0.001046025	0.007246377	0.002435065	2.931818182	1.204545455	0.204545455	0.022727273	12.88636364	0.659090909	5.318181818	0.136363636	2.090909091	0.159090909	0.431818182	0.204545455	1.227272727	MSI-H	1
TCGA-G4-6310	COAD	3.613636364	0.204545455	0.022727273	0	3.818181818	0.022727273	0.006289308	0	0.005952381	0.068181818	0.045454545	0.022727273	0	1.795454545	0.159090909	1	0.045454545	0.227272727	0.022727273	0.113636364	0	0.159090909	MSS	0
TCGA-G4-6311	COAD	4.477272727	0.181818182	0	0	4.659090909	0	0	0	0	0.045454545	0.045454545	0	0	2.477272727	0.113636364	1.090909091	0.068181818	0.454545455	0.045454545	0.090909091	0	0.181818182	MSS	0
TCGA-G4-6314	COAD	4.363636364	0.113636364	0	0	4.477272727	0	0	0	0	0.022727273	0.022727273	0	0	2.545454545	0.272727273	0.909090909	0.022727273	0.181818182	0.022727273	0.090909091	0.045454545	0.136363636	MSS	0
TCGA-G4-6315	COAD	4.386363636	0.25	0	0	4.636363636	0	0	0	0	0.090909091	0.068181818	0	0	2.454545455	0.204545455	1.022727273	0.022727273	0.204545455	0.045454545	0.068181818	0.045454545	0.272727273	MSS	0
TCGA-G4-6317	COAD	3.068181818	0.068181818	0	0	3.136363636	0	0	0	0	0	0	0	0.022727273	1.477272727	0.113636364	0.909090909	0.068181818	0.181818182	0	0.045454545	0.022727273	0.181818182	MSI-L	0
TCGA-G4-6320	COAD	31.27272727	5.113636364	0.022727273	0.022727273	36.38636364	0.045454545	0.000726744	0.004444444	0.001249219	2.659090909	0.5	0.068181818	0.022727273	17.11363636	0.840909091	7.522727273	0.431818182	2.931818182	0.295454545	1.136363636	0.295454545	1.704545455	MSI-H	1
TCGA-G4-6321	COAD	2.25	0.136363636	0	0	2.386363636	0	0	0	0	0.045454545	0.022727273	0	0	1.386363636	0.113636364	0.431818182	0	0.181818182	0	0.068181818	0.022727273	0.045454545	MSI-L	0
TCGA-G4-6322	COAD	2.659090909	0.159090909	0	0	2.818181818	0	0	0	0	0.068181818	0.022727273	0	0.045454545	1.363636364	0.159090909	0.568181818	0.022727273	0.159090909	0.068181818	0.159090909	0	0.022727273	MSI-L	0
TCGA-G4-6323	COAD	2.818181818	0.090909091	0	0	2.909090909	0	0	0	0	0.022727273	0.045454545	0.022727273	0	1.318181818	0.25	0.590909091	0.068181818	0.113636364	0.022727273	0.090909091	0.068181818	0.181818182	MSS	0
TCGA-G4-6586	COAD	30.97727273	8.704545455	0.022727273	0.022727273	39.68181818	0.045454545	0.000733676	0.002610966	0.001145475	4.863636364	0.818181818	0.136363636	0.022727273	17.79545455	0.795454545	7.022727273	0.386363636	3.045454545	0.272727273	1.318181818	0.136363636	2.136363636	MSI-H	1
TCGA-G4-6588	COAD	57.90909091	14.09090909	0.045454545	0.045454545	72	0.090909091	0.000784929	0.003225806	0.001262626	7.704545455	1.681818182	0.295454545	0.022727273	31.11363636	1.5	14.04545455	0.818181818	5.681818182	0.659090909	2.090909091	0.727272727	3.818181818	MSI-H	1
TCGA-G4-6625	COAD	3.25	0.204545455	0	0	3.454545455	0	0	0	0	0	0.113636364	0.022727273	0	1.840909091	0.159090909	0.704545455	0.045454545	0.25	0.022727273	0.045454545	0	0.159090909	MSS	0
TCGA-G4-6626	COAD	4.068181818	0.318181818	0	0	4.386363636	0	0	0	0	0.022727273	0.045454545	0.022727273	0.022727273	2.159090909	0.227272727	1.068181818	0.022727273	0.340909091	0.045454545	0.113636364	0	0.204545455	MSS	0
TCGA-G4-6627	COAD	2.75	0.090909091	0	0	2.840909091	0	0	0	0	0.022727273	0.045454545	0	0	1.818181818	0.159090909	0.568181818	0.022727273	0.045454545	0.022727273	0.068181818	0	0.045454545	MSI-L	0
TCGA-G4-6628	COAD	52.31818182	12.22727273	0.045454545	0.022727273	64.54545455	0.068181818	0.00086881	0.001858736	0.001056338	6.090909091	2.568181818	0.181818182	0.068181818	29.45454545	1.704545455	13.36363636	0.772727273	4.159090909	0.454545455	1.409090909	0.318181818	2.568181818	MSI-H	1
TCGA-NH-A50T	COAD	3.613636364	0.136363636	0	0	3.75	0	0	0	0	0.022727273	0.068181818	0	0	2.295454545	0.204545455	0.704545455	0.045454545	0.136363636	0	0.068181818	0	0.136363636	MSS	0
TCGA-NH-A50U	COAD	2.590909091	0.136363636	0	0	2.727272727	0	0	0	0	0.022727273	0.022727273	0	0.045454545	1.431818182	0.113636364	0.613636364	0.022727273	0.159090909	0	0.045454545	0	0.113636364	MSS	0
TCGA-NH-A50V	COAD	4.681818182	0.159090909	0	0	4.840909091	0	0	0	0	0.022727273	0.045454545	0.022727273	0	2.568181818	0.318181818	1.136363636	0.022727273	0.318181818	0.022727273	0.136363636	0.022727273	0.159090909	MSI-L	0
TCGA-NH-A5IV	COAD	65.56818182	19.72727273	0.159090909	0.068181818	85.29545455	0.227272727	0.002426343	0.003456221	0.002664535	10.09090909	1.681818182	0.136363636	0	35.65909091	1.568181818	15.81818182	0.818181818	8.590909091	0.727272727	2.727272727	0.613636364	4.909090909	MSI-H	1
TCGA-NH-A6GA	COAD	2.636363636	0.068181818	0	0	2.704545455	0	0	0	0	0	0.022727273	0	0	1.295454545	0.159090909	0.704545455	0	0.136363636	0.022727273	0.090909091	0.022727273	0.181818182	MSS	0
TCGA-NH-A6GB	COAD	5	0.272727273	0	0.045454545	5.272727273	0.045454545	0	0.166666667	0.00862069	0.068181818	0.045454545	0.022727273	0.022727273	2.613636364	0.159090909	1.136363636	0.068181818	0.454545455	0.022727273	0.159090909	0.045454545	0.227272727	MSS	0
TCGA-NH-A6GC	COAD	3.522727273	0.340909091	0	0	3.863636364	0	0	0	0	0.113636364	0.045454545	0	0	2.090909091	0.181818182	0.636363636	0.045454545	0.272727273	0.022727273	0.159090909	0	0.181818182	MSS	0
TCGA-NH-A8F8	COAD	3.772727273	0.090909091	0.022727273	0	3.863636364	0.022727273	0.006024096	0	0.005882353	0.068181818	0.022727273	0	0	1.840909091	0.227272727	0.727272727	0.090909091	0.386363636	0.068181818	0.227272727	0.022727273	0.090909091	MSS	0
TCGA-QG-A5YV	COAD	4.75	0.272727273	0	0	5.022727273	0	0	0	0	0.159090909	0.068181818	0	0	3	0.136363636	1.022727273	0.045454545	0.295454545	0.045454545	0.022727273	0	0.136363636	MSS	0
TCGA-QG-A5YW	COAD	4.204545455	0.159090909	0	0	4.363636364	0	0	0	0	0.045454545	0.022727273	0.022727273	0	2.386363636	0.25	0.863636364	0.159090909	0.272727273	0.045454545	0.022727273	0.045454545	0.136363636	MSI-L	0
TCGA-QG-A5YX	COAD	2.522727273	0.295454545	0	0	2.818181818	0	0	0	0	0.159090909	0.090909091	0	0	1.295454545	0.090909091	0.613636364	0.022727273	0.227272727	0.045454545	0.045454545	0	0.113636364	MSI-L	0
TCGA-QG-A5Z1	COAD	2.909090909	0.136363636	0	0	3.045454545	0	0	0	0	0.113636364	0	0	0	1.659090909	0.181818182	0.681818182	0	0.113636364	0	0.136363636	0	0.068181818	MSI-L	0
TCGA-QG-A5Z2	COAD	28.45454545	6.863636364	0.022727273	0.045454545	35.31818182	0.068181818	0.000798722	0.006622517	0.001930502	3.795454545	0.681818182	0.181818182	0	16.22727273	0.909090909	7.227272727	0.454545455	2.159090909	0.272727273	1	0.181818182	1.477272727	MSI-H	1
TCGA-QL-A97D	COAD	7.295454545	0.340909091	0.022727273	0	7.636363636	0.022727273	0.003115265	0	0.00297619	0.25	0.022727273	0	0	4.204545455	0.25	1.340909091	0.022727273	0.636363636	0.022727273	0.181818182	0.045454545	0.5	MSS	0
TCGA-RU-A8FL	COAD	4.431818182	0.159090909	0	0.022727273	4.590909091	0.022727273	0	0.142857143	0.004950495	0.045454545	0.045454545	0.022727273	0	2.318181818	0.136363636	1.045454545	0.045454545	0.295454545	0	0.181818182	0.045454545	0.295454545	MSS	0
TCGA-SS-A7HO	COAD	4.954545455	0.272727273	0	0	5.227272727	0	0	0	0	0.045454545	0.068181818	0	0	2.75	0.295454545	1.068181818	0.090909091	0.454545455	0.022727273	0.090909091	0.022727273	0.272727273	MSS	0
TCGA-T9-A92H	COAD	5.704545455	0.272727273	0	0.022727273	5.977272727	0.022727273	0	0.083333333	0.003802281	0.068181818	0.068181818	0	0.022727273	2.909090909	0.25	1.204545455	0.090909091	0.386363636	0.045454545	0.318181818	0.022727273	0.454545455	MSS	0
TCGA-WS-AB45	COAD	73.97727273	16.13636364	0.045454545	0.068181818	90.11363636	0.113636364	0.000614439	0.004225352	0.001261034	9.272727273	1.75	0.204545455	0	41.18181818	2.045454545	19.27272727	0.909090909	6.204545455	0.431818182	2.25	0.431818182	4.477272727	MSI-H	1
TCGA-AF-2687	READ	3.227272727	0.090909091	0.022727273	0	3.318181818	0.022727273	0.007042254	0	0.006849315	0	0	0.022727273	0	1.977272727	0.113636364	0.704545455	0	0.25	0	0.045454545	0	0.068181818	MSS	0
TCGA-AF-2690	READ	2.25	0.113636364	0	0	2.363636364	0	0	0	0	0.022727273	0	0.022727273	0.022727273	1.295454545	0.136363636	0.704545455	0.022727273	0.045454545	0	0	0.045454545	0	MSS	0
TCGA-AF-2693	READ	2.931818182	0.090909091	0	0	3.022727273	0	0	0	0	0	0.045454545	0	0	1.454545455	0.181818182	0.659090909	0.136363636	0.159090909	0	0.045454545	0.045454545	0.181818182	MSS	0
TCGA-AF-3911	READ	2.659090909	0.113636364	0	0	2.772727273	0	0	0	0	0.022727273	0.045454545	0	0.022727273	1.477272727	0.113636364	0.727272727	0	0.136363636	0	0	0.022727273	0.113636364	MSI-L	0
TCGA-AF-3913	READ	3.681818182	0.090909091	0	0	3.772727273	0	0	0	0	0.045454545	0.045454545	0	0	1.909090909	0.204545455	0.863636364	0.068181818	0.181818182	0	0.045454545	0	0.227272727	MSS	0
TCGA-AF-3914	READ	7.113636364	0.636363636	0	0.022727273	7.75	0.022727273	0	0.035714286	0.002932551	0.227272727	0.227272727	0	0.022727273	4.159090909	0.136363636	1.409090909	0.045454545	0.727272727	0.090909091	0.113636364	0.022727273	0.409090909	MSS	0
TCGA-AF-4110	READ	2.931818182	0.090909091	0	0	3.022727273	0	0	0	0	0	0.068181818	0	0	1.681818182	0.136363636	0.727272727	0.045454545	0.159090909	0	0.022727273	0.068181818	0.068181818	MSS	0
TCGA-AF-5654	READ	3.727272727	0.113636364	0	0	3.840909091	0	0	0	0	0.022727273	0.022727273	0.045454545	0	2.295454545	0.159090909	0.772727273	0.022727273	0.113636364	0.022727273	0.068181818	0.045454545	0.113636364	MSS	0
TCGA-AF-6136	READ	3.863636364	0.090909091	0	0	3.954545455	0	0	0	0	0.045454545	0.045454545	0	0	2.045454545	0.159090909	1.045454545	0	0.181818182	0	0.068181818	0.022727273	0.227272727	MSS	0
TCGA-AF-6655	READ	1.931818182	0.136363636	0	0	2.068181818	0	0	0	0	0.113636364	0	0	0	1.136363636	0.045454545	0.409090909	0	0.136363636	0.022727273	0.068181818	0	0.136363636	MSS	0
TCGA-AF-6672	READ	2.295454545	0.090909091	0	0	2.386363636	0	0	0	0	0.022727273	0.045454545	0.022727273	0	1.363636364	0.068181818	0.545454545	0.022727273	0.045454545	0.022727273	0.136363636	0	0.045454545	MSS	0
TCGA-AF-A56K	READ	2.909090909	0.159090909	0	0	3.068181818	0	0	0	0	0	0.022727273	0.045454545	0	1.590909091	0.204545455	0.522727273	0.045454545	0.295454545	0	0.090909091	0.045454545	0.113636364	MSS	0
TCGA-AF-A56L	READ	3.909090909	0.181818182	0	0	4.090909091	0	0	0	0	0	0.022727273	0	0.022727273	2.25	0.204545455	0.818181818	0.022727273	0.272727273	0.090909091	0.159090909	0.068181818	0.068181818	MSS	0
TCGA-AF-A56N	READ	4.636363636	0.181818182	0	0	4.818181818	0	0	0	0	0.045454545	0.068181818	0.022727273	0	2.454545455	0.204545455	0.954545455	0.068181818	0.386363636	0.045454545	0.159090909	0.045454545	0.272727273	MSS	0
TCGA-AG-3591	READ	2.386363636	0.181818182	0	0	2.568181818	0	0	0	0	0.022727273	0.045454545	0	0.022727273	1.340909091	0.136363636	0.5	0	0.272727273	0.068181818	0.045454545	0.022727273	0.068181818	MSS	0
TCGA-AG-3592	READ	8.204545455	0.272727273	0	0	8.477272727	0	0	0	0	0.045454545	0.090909091	0	0.022727273	4.772727273	0.363636364	1.659090909	0.136363636	0.681818182	0.022727273	0.136363636	0.068181818	0.318181818	MSI-L	0
TCGA-AG-3725	READ	2.772727273	0.068181818	0	0	2.840909091	0	0	0	0	0.045454545	0.022727273	0	0	1.568181818	0.159090909	0.5	0.045454545	0.181818182	0.045454545	0.068181818	0.022727273	0.068181818	MSS	0
TCGA-AG-3726	READ	13.68181818	1.25	0	0	14.93181818	0	0	0	0	0.386363636	0.477272727	0.159090909	0.045454545	7.977272727	0.409090909	2.318181818	0.113636364	1.090909091	0.113636364	0.545454545	0.090909091	0.795454545	MSS	0
TCGA-AG-3727	READ	2.409090909	0.113636364	0	0	2.522727273	0	0	0	0	0.022727273	0.068181818	0	0	1.613636364	0.045454545	0.363636364	0.022727273	0.159090909	0	0.068181818	0	0.090909091	MSS	0
TCGA-AG-3728	READ	1.977272727	0.136363636	0	0	2.113636364	0	0	0	0	0.045454545	0.045454545	0	0	1.318181818	0.113636364	0.318181818	0	0.068181818	0	0.090909091	0	0.113636364	MSS	0
TCGA-AG-3731	READ	4.340909091	0.204545455	0	0	4.545454545	0	0	0	0	0.136363636	0.022727273	0	0	2.409090909	0.25	1.022727273	0.022727273	0.272727273	0	0.068181818	0	0.159090909	MSI-L	0
TCGA-AG-3732	READ	2.022727273	0.659090909	0	0	2.681818182	0	0	0	0	0.318181818	0	0.090909091	0.022727273	1.227272727	0.113636364	0.454545455	0.045454545	0.113636364	0.022727273	0.045454545	0.022727273	0.113636364	MSS	0
TCGA-AG-3742	READ	4.136363636	0.204545455	0	0	4.340909091	0	0	0	0	0.090909091	0.022727273	0	0.022727273	2.431818182	0.181818182	1.022727273	0.045454545	0.113636364	0	0.068181818	0	0.136363636	MSS	0
TCGA-AG-3878	READ	3.977272727	0.409090909	0	0	4.386363636	0	0	0	0	0.136363636	0.090909091	0.022727273	0.022727273	2.454545455	0.340909091	0.636363636	0	0.25	0	0.136363636	0.045454545	0.181818182	MSS	0
TCGA-AG-3881	READ	3.909090909	0.090909091	0	0	4	0	0	0	0	0.068181818	0.022727273	0	0	2.181818182	0.090909091	0.840909091	0.045454545	0.340909091	0.022727273	0.159090909	0.022727273	0.113636364	MSS	0
TCGA-AG-3882	READ	2.204545455	0.136363636	0	0	2.340909091	0	0	0	0	0	0.113636364	0	0	1.431818182	0.090909091	0.363636364	0.045454545	0.136363636	0	0.022727273	0	0.090909091	MSS	0
TCGA-AG-3883	READ	4.113636364	0.272727273	0	0	4.386363636	0	0	0	0	0.068181818	0.090909091	0	0.022727273	2.5	0.136363636	0.863636364	0.045454545	0.181818182	0	0.068181818	0	0.272727273	MSS	0
TCGA-AG-3887	READ	2.363636364	0.25	0	0	2.613636364	0	0	0	0	0.068181818	0.022727273	0	0.022727273	1.363636364	0.090909091	0.454545455	0.045454545	0.340909091	0	0.090909091	0	0.045454545	MSS	0
TCGA-AG-3890	READ	3.045454545	0.181818182	0	0	3.227272727	0	0	0	0	0.022727273	0.068181818	0	0	1.863636364	0	0.590909091	0	0.25	0.045454545	0.113636364	0	0.136363636	MSS	0
TCGA-AG-3891	READ	15.18181818	4.590909091	0.022727273	0.068181818	19.77272727	0.090909091	0.001497006	0.014851485	0.004597701	0.977272727	1.886363636	0	0.045454545	8.5	0.295454545	3.272727273	0.340909091	1.659090909	0.136363636	0.545454545	0.136363636	1.454545455	MSI-H	1
TCGA-AG-3892	READ	73.13636364	0.636363636	0.022727273	0	73.77272727	0.022727273	0.000310752	0	0.000308071	0.159090909	0.181818182	0.022727273	0.045454545	44.59090909	7.772727273	8.545454545	0.136363636	4.590909091	0.431818182	1.25	0.409090909	3.522727273	MSS	0
TCGA-AG-3893	READ	4.022727273	0.090909091	0	0	4.113636364	0	0	0	0	0.068181818	0.022727273	0	0	2.340909091	0.068181818	0.909090909	0.045454545	0.090909091	0.045454545	0.090909091	0.045454545	0.272727273	MSS	0
TCGA-AG-3894	READ	3.181818182	0.113636364	0	0	3.295454545	0	0	0	0	0.022727273	0.022727273	0	0	1.75	0.181818182	0.613636364	0	0.272727273	0.045454545	0.068181818	0.022727273	0.159090909	MSS	0
TCGA-AG-3898	READ	3.659090909	0.136363636	0	0	3.795454545	0	0	0	0	0.045454545	0.045454545	0	0	1.954545455	0.136363636	0.863636364	0.068181818	0.227272727	0.022727273	0.045454545	0.022727273	0.181818182	MSS	0
TCGA-AG-3902	READ	3.909090909	0.136363636	0	0	4.045454545	0	0	0	0	0.045454545	0.045454545	0	0	2.159090909	0.340909091	0.795454545	0.090909091	0.295454545	0.022727273	0.045454545	0	0.159090909	MSS	0
TCGA-AG-3906	READ	15.27272727	2.318181818	0.022727273	0.022727273	17.59090909	0.045454545	0.001488095	0.009803922	0.002583979	0.272727273	1.045454545	0	0	8.977272727	0.363636364	3.045454545	0.227272727	1.75	0.159090909	0.204545455	0.068181818	1.022727273	MSI-H	1
TCGA-AG-3909	READ	2.613636364	0.113636364	0	0	2.727272727	0	0	0	0	0.022727273	0.045454545	0	0.022727273	1.681818182	0.090909091	0.409090909	0.022727273	0.227272727	0	0	0.022727273	0.159090909	MSS	0
TCGA-AG-4001	READ	4	0.25	0	0	4.25	0	0	0	0	0.068181818	0.045454545	0	0.022727273	1.863636364	0.204545455	0.75	0.045454545	0.590909091	0.022727273	0.090909091	0.022727273	0.409090909	MSI-L	0
TCGA-AG-4008	READ	3.022727273	0.204545455	0	0	3.227272727	0	0	0	0	0.068181818	0.022727273	0.045454545	0.022727273	1.681818182	0.113636364	0.590909091	0.022727273	0.204545455	0.068181818	0.090909091	0	0.181818182	MSS	0
TCGA-AG-4009	READ	3.590909091	0.227272727	0	0	3.818181818	0	0	0	0	0.090909091	0.068181818	0.045454545	0	2	0.25	0.931818182	0	0.159090909	0.022727273	0.045454545	0	0.181818182	MSS	0
TCGA-AG-4021	READ	4.068181818	0.136363636	0	0	4.204545455	0	0	0	0	0.022727273	0.045454545	0	0.022727273	2.5	0.159090909	0.863636364	0.068181818	0.25	0.022727273	0.090909091	0	0.113636364	MSS	0
TCGA-AG-4022	READ	2.613636364	0.227272727	0	0	2.840909091	0	0	0	0	0.113636364	0.045454545	0	0.022727273	1.545454545	0.113636364	0.659090909	0.022727273	0.136363636	0	0.022727273	0	0.113636364	MSS	0
TCGA-AG-A002	READ	367.1590909	1.590909091	0.068181818	0	368.75	0.068181818	0.000185701	0	0.0001849	0.409090909	0.477272727	0	0	200.3636364	30.34090909	55.54545455	4.909090909	33.29545455	2.636363636	7.113636364	2.181818182	21.86363636	MSS	0
TCGA-AG-A008	READ	2.454545455	0.159090909	0	0	2.613636364	0	0	0	0	0.090909091	0	0	0	1.363636364	0.136363636	0.5	0	0.25	0.045454545	0.045454545	0.022727273	0.090909091	MSS	0
TCGA-AG-A00C	READ	3.772727273	0.25	0	0	4.022727273	0	0	0	0	0.090909091	0.090909091	0.022727273	0.022727273	2.113636364	0.227272727	0.795454545	0.068181818	0.136363636	0	0.136363636	0	0.181818182	MSS	0
TCGA-AG-A00Y	READ	23.47727273	1.522727273	0	0	25	0	0	0	0	0.636363636	0.568181818	0.045454545	0.022727273	13.70454545	0.727272727	4.477272727	0.113636364	1.75	0.113636364	0.568181818	0.181818182	1.386363636	MSS	0
TCGA-AG-A011	READ	3.227272727	0.136363636	0	0	3.363636364	0	0	0	0	0.045454545	0.022727273	0	0	1.840909091	0.25	0.704545455	0.068181818	0.181818182	0.022727273	0.068181818	0.022727273	0.136363636	MSS	0
TCGA-AG-A014	READ	9.477272727	0.659090909	0	0	10.13636364	0	0	0	0	0.227272727	0.181818182	0	0	5.75	0.363636364	1.568181818	0.068181818	0.954545455	0.022727273	0.204545455	0	0.409090909	MSS	0
TCGA-AG-A015	READ	3.113636364	0.090909091	0	0	3.204545455	0	0	0	0	0.045454545	0.045454545	0	0	1.840909091	0.181818182	0.590909091	0.022727273	0.227272727	0	0.068181818	0.045454545	0.045454545	MSS	0
TCGA-AG-A016	READ	2.977272727	0.068181818	0	0	3.045454545	0	0	0	0	0	0.022727273	0.045454545	0	1.454545455	0.090909091	0.818181818	0.022727273	0.227272727	0.090909091	0.068181818	0.022727273	0.113636364	MSS	0
TCGA-AG-A01J	READ	5.409090909	0.340909091	0	0	5.75	0	0	0	0	0.159090909	0.068181818	0	0	3.136363636	0.25	0.909090909	0.022727273	0.363636364	0.045454545	0.113636364	0.022727273	0.431818182	MSS	0
TCGA-AG-A01L	READ	2.113636364	0.068181818	0	0	2.181818182	0	0	0	0	0.022727273	0.022727273	0	0	1.090909091	0.204545455	0.363636364	0.022727273	0.227272727	0.022727273	0.022727273	0	0.113636364	MSS	0
TCGA-AG-A01N	READ	4.25	0.386363636	0	0	4.636363636	0	0	0	0	0.113636364	0.204545455	0	0	2.590909091	0.227272727	0.704545455	0.045454545	0.363636364	0	0.068181818	0.045454545	0.136363636	MSS	0
TCGA-AG-A01W	READ	3.795454545	0.181818182	0	0	3.977272727	0	0	0	0	0.159090909	0	0	0	2.227272727	0.090909091	0.863636364	0.022727273	0.25	0.022727273	0.159090909	0	0.090909091	MSS	0
TCGA-AG-A01Y	READ	2.636363636	0.113636364	0	0	2.75	0	0	0	0	0.045454545	0.022727273	0	0	1.522727273	0.045454545	0.613636364	0.045454545	0.113636364	0	0.045454545	0.022727273	0.181818182	MSS	0
TCGA-AG-A020	READ	2.386363636	0.068181818	0	0	2.454545455	0	0	0	0	0	0.045454545	0	0	1.340909091	0.181818182	0.5	0	0.090909091	0	0.068181818	0.022727273	0.068181818	MSS	0
TCGA-AG-A023	READ	3.863636364	0.363636364	0	0	4.227272727	0	0	0	0	0.113636364	0.181818182	0	0	2.295454545	0.25	0.818181818	0.045454545	0.227272727	0	0.068181818	0	0.159090909	MSS	0
TCGA-AG-A026	READ	6.272727273	0.295454545	0	0	6.568181818	0	0	0	0	0.068181818	0.113636364	0.022727273	0	3.818181818	0.204545455	1.25	0.113636364	0.431818182	0	0.181818182	0	0.227272727	MSS	0
TCGA-AG-A02N	READ	15.68181818	5.772727273	0	0	21.45454545	0	0	0	0	3.204545455	0.75	0.068181818	0	8.704545455	0.863636364	3.454545455	0.113636364	1.727272727	0.136363636	0.363636364	0.045454545	1.5	MSI-H	1
TCGA-AG-A02X	READ	6.613636364	0.409090909	0.022727273	0	7.022727273	0.022727273	0.003436426	0	0.003236246	0.181818182	0.159090909	0	0	3.840909091	0.363636364	1.431818182	0.068181818	0.454545455	0.022727273	0.159090909	0	0.272727273	MSS	0
TCGA-AG-A036	READ	6	0.25	0	0	6.25	0	0	0	0	0.068181818	0.068181818	0.045454545	0	3.386363636	0.272727273	1.25	0.090909091	0.409090909	0	0.227272727	0.022727273	0.25	MSS	0
TCGA-AH-6544	READ	4.045454545	0.113636364	0.022727273	0	4.159090909	0.022727273	0.005617978	0	0.005464481	0.022727273	0	0	0.022727273	2.454545455	0.136363636	0.840909091	0.068181818	0.227272727	0	0.113636364	0.022727273	0.113636364	MSS	0
TCGA-AH-6547	READ	0.090909091	0	0	0	0.090909091	0	0	0	0	0	0	0	0	0.068181818	0	0.022727273	0	0	0	0	0	0	MSS	0
TCGA-AH-6549	READ	2.704545455	0.090909091	0	0	2.795454545	0	0	0	0	0.022727273	0.022727273	0	0.022727273	1.409090909	0.068181818	0.659090909	0	0.227272727	0.022727273	0.045454545	0.045454545	0.113636364	MSI-L	0
TCGA-AH-6643	READ	3.613636364	0.204545455	0	0	3.818181818	0	0	0	0	0.068181818	0.022727273	0	0	1.977272727	0.204545455	0.909090909	0.022727273	0.136363636	0.068181818	0.113636364	0	0.204545455	MSS	0
TCGA-AH-6644	READ	3.272727273	0.272727273	0	0	3.545454545	0	0	0	0	0.090909091	0.045454545	0.022727273	0	1.818181818	0.113636364	0.75	0	0.227272727	0.022727273	0.113636364	0.068181818	0.113636364	MSI-L	0
TCGA-AH-6897	READ	3.204545455	0.136363636	0	0	3.340909091	0	0	0	0	0.022727273	0.068181818	0.022727273	0.022727273	1.795454545	0.113636364	0.818181818	0.068181818	0.113636364	0.022727273	0.022727273	0.022727273	0.136363636	MSI-L	0
TCGA-AH-6903	READ	2.136363636	0.136363636	0	0	2.272727273	0	0	0	0	0.045454545	0.022727273	0	0.022727273	1.227272727	0.113636364	0.522727273	0.045454545	0.113636364	0	0.045454545	0	0.090909091	MSS	0
TCGA-BM-6198	READ	3.795454545	0.272727273	0	0	4.068181818	0	0	0	0	0.090909091	0.045454545	0	0	2.113636364	0.090909091	0.863636364	0.090909091	0.340909091	0.045454545	0.068181818	0	0.181818182	MSS	0
TCGA-CI-6619	READ	2.159090909	0.159090909	0	0	2.318181818	0	0	0	0	0.045454545	0	0	0	1.227272727	0.068181818	0.454545455	0.022727273	0.181818182	0	0.068181818	0.022727273	0.113636364	MSS	0
TCGA-CI-6620	READ	1.909090909	0.204545455	0	0	2.113636364	0	0	0	0	0.045454545	0.068181818	0	0	0.954545455	0.022727273	0.522727273	0.045454545	0.181818182	0	0.113636364	0	0.068181818	MSS	0
TCGA-CI-6621	READ	3.318181818	0.136363636	0	0	3.454545455	0	0	0	0	0	0.045454545	0	0	1.795454545	0.159090909	0.75	0.113636364	0.181818182	0	0.090909091	0.068181818	0.159090909	MSS	0
TCGA-CI-6622	READ	3.340909091	0.068181818	0	0	3.409090909	0	0	0	0	0	0.022727273	0	0.022727273	1.659090909	0.136363636	1	0.045454545	0.136363636	0	0.090909091	0.022727273	0.181818182	MSS	0
TCGA-CI-6623	READ	2.136363636	0.204545455	0	0	2.340909091	0	0	0	0	0.113636364	0	0	0	1.227272727	0.022727273	0.522727273	0.045454545	0.181818182	0	0.022727273	0	0.090909091	MSS	0
TCGA-CI-6624	READ	7.886363636	0.340909091	0	0	8.227272727	0	0	0	0	0.113636364	0.045454545	0.022727273	0	4.727272727	0.363636364	1.477272727	0.068181818	0.613636364	0.022727273	0.159090909	0.045454545	0.386363636	MSS	0
TCGA-CL-4957	READ	2.545454545	0.204545455	0	0	2.75	0	0	0	0	0.045454545	0.068181818	0	0	1.318181818	0.204545455	0.613636364	0	0.227272727	0.022727273	0.068181818	0.045454545	0.113636364	MSS	0
TCGA-CL-5917	READ	2.363636364	0.113636364	0	0	2.477272727	0	0	0	0	0.022727273	0.022727273	0.022727273	0	1.295454545	0.113636364	0.568181818	0.045454545	0.181818182	0.022727273	0.090909091	0	0.068181818	MSS	0
TCGA-CL-5918	READ	3.840909091	0.227272727	0	0	4.068181818	0	0	0	0	0	0.022727273	0.022727273	0.045454545	2.136363636	0.159090909	0.659090909	0.068181818	0.386363636	0.090909091	0.045454545	0.022727273	0.227272727	MSS	0
TCGA-DC-4745	READ	2.181818182	0.113636364	0	0	2.295454545	0	0	0	0	0.045454545	0	0	0.022727273	1.318181818	0.045454545	0.454545455	0.045454545	0.090909091	0.022727273	0.068181818	0.022727273	0.090909091	MSS	0
TCGA-DC-4749	READ	2.272727273	0.136363636	0	0	2.409090909	0	0	0	0	0.022727273	0.022727273	0.022727273	0	1.295454545	0.090909091	0.545454545	0	0.090909091	0.045454545	0.045454545	0.022727273	0.113636364	MSS	0
TCGA-DC-5337	READ	2.863636364	0.136363636	0	0	3	0	0	0	0	0.022727273	0.068181818	0.022727273	0	1.727272727	0.068181818	0.727272727	0.090909091	0.068181818	0	0.113636364	0	0.022727273	MSS	0
TCGA-DC-5869	READ	2.022727273	0.136363636	0	0	2.159090909	0	0	0	0	0.068181818	0.022727273	0	0	1.090909091	0.045454545	0.545454545	0.022727273	0.159090909	0	0.045454545	0	0.068181818	MSS	0
TCGA-DC-6154	READ	2.886363636	0.022727273	0	0	2.909090909	0	0	0	0	0.022727273	0	0	0	1.704545455	0.159090909	0.772727273	0	0.113636364	0.022727273	0.045454545	0.022727273	0.022727273	MSI-H	1
TCGA-DC-6155	READ	1.5	0.068181818	0	0	1.568181818	0	0	0	0	0.022727273	0	0.022727273	0	0.75	0.045454545	0.363636364	0.045454545	0.136363636	0	0.068181818	0	0.045454545	MSS	0
TCGA-DC-6157	READ	2.727272727	0.136363636	0	0	2.863636364	0	0	0	0	0	0.045454545	0.068181818	0	1.5	0.136363636	0.454545455	0.068181818	0.25	0.045454545	0.022727273	0.045454545	0.136363636	MSS	0
TCGA-DC-6158	READ	2.409090909	0.090909091	0.022727273	0	2.5	0.022727273	0.009433962	0	0.009090909	0.045454545	0	0	0	1.204545455	0.204545455	0.522727273	0	0.227272727	0	0.045454545	0	0.159090909	MSS	0
TCGA-DC-6160	READ	2.477272727	0.25	0	0	2.727272727	0	0	0	0	0.068181818	0.068181818	0	0	1.386363636	0.113636364	0.5	0.022727273	0.181818182	0.022727273	0.090909091	0.022727273	0.136363636	MSS	0
TCGA-DC-6681	READ	2.272727273	0.136363636	0	0	2.409090909	0	0	0	0	0	0.068181818	0	0	1.181818182	0.136363636	0.545454545	0.022727273	0.181818182	0	0.022727273	0.022727273	0.136363636	MSS	0
TCGA-DC-6682	READ	4.068181818	0.204545455	0	0	4.272727273	0	0	0	0	0.045454545	0.068181818	0	0	2.090909091	0.204545455	1.090909091	0.068181818	0.25	0.045454545	0.022727273	0.045454545	0.159090909	MSS	0
TCGA-DC-6683	READ	2.113636364	0.022727273	0.022727273	0	2.136363636	0.022727273	0.010752688	0	0.010638298	0	0.022727273	0	0	1.068181818	0.090909091	0.5	0.045454545	0.204545455	0.045454545	0.022727273	0.022727273	0.068181818	MSS	0
TCGA-DT-5265	READ	2.363636364	0.159090909	0	0	2.522727273	0	0	0	0	0.068181818	0.068181818	0	0	1.25	0.181818182	0.477272727	0.068181818	0.045454545	0	0.159090909	0	0.136363636	MSS	0
TCGA-DY-A0XA	READ	3.909090909	0.159090909	0	0	4.068181818	0	0	0	0	0.022727273	0.022727273	0	0	2.386363636	0.204545455	0.704545455	0.022727273	0.318181818	0.068181818	0.068181818	0.045454545	0.113636364	MSS	0
TCGA-DY-A1DC	READ	4.136363636	0.136363636	0	0	4.272727273	0	0	0	0	0	0.068181818	0	0.022727273	2.568181818	0.204545455	0.522727273	0.090909091	0.295454545	0.045454545	0.090909091	0.068181818	0.227272727	MSS	0
TCGA-DY-A1DD	READ	3.590909091	0.204545455	0	0	3.795454545	0	0	0	0	0.068181818	0.068181818	0	0	2.181818182	0.045454545	0.886363636	0	0.25	0	0.090909091	0.045454545	0.136363636	MSI-L	0
TCGA-DY-A1DF	READ	3.772727273	0.113636364	0	0	3.886363636	0	0	0	0	0.022727273	0.045454545	0	0.022727273	2.204545455	0.159090909	0.818181818	0.045454545	0.272727273	0	0.113636364	0.022727273	0.113636364	MSI-L	0
TCGA-DY-A1DG	READ	5.204545455	0.159090909	0	0	5.363636364	0	0	0	0	0.045454545	0.022727273	0.045454545	0.022727273	2.931818182	0.181818182	1.204545455	0.068181818	0.272727273	0.045454545	0.181818182	0.090909091	0.181818182	MSS	0
TCGA-DY-A1H8	READ	2.772727273	0.159090909	0	0	2.931818182	0	0	0	0	0.045454545	0.068181818	0	0.022727273	1.568181818	0.204545455	0.477272727	0.022727273	0.136363636	0.045454545	0.090909091	0.022727273	0.090909091	MSS	0
TCGA-EF-5830	READ	1.977272727	0.159090909	0	0	2.136363636	0	0	0	0	0.045454545	0.022727273	0	0	1.204545455	0.136363636	0.386363636	0.022727273	0.113636364	0	0.045454545	0	0.090909091	MSS	0
TCGA-EF-5831	READ	3.840909091	0.159090909	0	0	4	0	0	0	0	0.045454545	0.068181818	0	0	2.477272727	0.181818182	0.454545455	0	0.318181818	0.022727273	0.045454545	0.022727273	0.227272727	MSS	0
TCGA-EI-6506	READ	3.772727273	0.227272727	0	0.022727273	4	0.022727273	0	0.1	0.005681818	0.136363636	0.045454545	0	0	2.204545455	0.090909091	0.818181818	0.045454545	0.204545455	0.045454545	0.090909091	0.022727273	0.25	MSS	0
TCGA-EI-6507	READ	26.63636364	7.272727273	0.022727273	0.022727273	33.90909091	0.045454545	0.000853242	0.003125	0.001340483	3.795454545	1.159090909	0.181818182	0.022727273	15.22727273	0.681818182	6.477272727	0.340909091	2.431818182	0.25	0.909090909	0.045454545	1.727272727	MSI-H	1
TCGA-EI-6508	READ	2.909090909	0.227272727	0	0	3.136363636	0	0	0	0	0.022727273	0.045454545	0.045454545	0.022727273	1.772727273	0.136363636	0.590909091	0.022727273	0.181818182	0	0.068181818	0.022727273	0.136363636	MSS	0
TCGA-EI-6509	READ	1.659090909	0.113636364	0.022727273	0	1.772727273	0.022727273	0.01369863	0	0.012820513	0.022727273	0.068181818	0	0	1.022727273	0.045454545	0.363636364	0	0.136363636	0	0	0.022727273	0.068181818	MSS	0
TCGA-EI-6510	READ	3.363636364	0.340909091	0	0	3.704545455	0	0	0	0	0.204545455	0.022727273	0.045454545	0.022727273	1.727272727	0.159090909	0.772727273	0.045454545	0.340909091	0	0.068181818	0	0.136363636	MSI-L	0
TCGA-EI-6511	READ	2.318181818	0.136363636	0	0	2.454545455	0	0	0	0	0.022727273	0.022727273	0	0	1.5	0.136363636	0.431818182	0	0.113636364	0	0	0	0.090909091	MSS	0
TCGA-EI-6512	READ	4.068181818	0.204545455	0	0	4.272727273	0	0	0	0	0.090909091	0.068181818	0.022727273	0	2.181818182	0.159090909	0.886363636	0.045454545	0.295454545	0.068181818	0.113636364	0.045454545	0.204545455	MSS	0
TCGA-EI-6513	READ	4.090909091	0.204545455	0	0	4.295454545	0	0	0	0	0.022727273	0.090909091	0.045454545	0	2.5	0.136363636	0.636363636	0.045454545	0.409090909	0.022727273	0.068181818	0.045454545	0.159090909	MSS	0
TCGA-EI-6514	READ	3.363636364	0.113636364	0	0	3.477272727	0	0	0	0	0.022727273	0.068181818	0	0	1.954545455	0.181818182	0.659090909	0.068181818	0.159090909	0.022727273	0.090909091	0.022727273	0.113636364	MSS	0
TCGA-EI-6881	READ	3.022727273	0.113636364	0	0	3.136363636	0	0	0	0	0.068181818	0	0	0	1.772727273	0.159090909	0.75	0.113636364	0.090909091	0	0.045454545	0.022727273	0.068181818	MSS	0
TCGA-EI-6882	READ	35.25	6.113636364	0.068181818	0.022727273	41.36363636	0.090909091	0.001934236	0.003717472	0.002197802	3.159090909	0.840909091	0.068181818	0	20.47727273	1.068181818	9.090909091	0.363636364	2.409090909	0.431818182	0.818181818	0.113636364	1.704545455	MSI-H	1
TCGA-EI-6883	READ	2.613636364	0.204545455	0	0	2.818181818	0	0	0	0	0.068181818	0.022727273	0.022727273	0	1.681818182	0.136363636	0.522727273	0.022727273	0.136363636	0.022727273	0.022727273	0	0.113636364	MSS	0
TCGA-EI-6884	READ	3.340909091	0.295454545	0	0.022727273	3.636363636	0.022727273	0	0.076923077	0.00625	0.022727273	0.136363636	0	0.022727273	1.772727273	0.181818182	0.681818182	0.068181818	0.272727273	0.045454545	0.113636364	0	0.159090909	MSS	0
TCGA-EI-6885	READ	2.931818182	0.159090909	0	0	3.090909091	0	0	0	0	0	0.068181818	0	0	1.727272727	0.136363636	0.681818182	0.045454545	0.204545455	0.045454545	0.022727273	0.022727273	0.090909091	MSS	0
TCGA-EI-6917	READ	157.8181818	0.340909091	0.068181818	0	158.1590909	0.068181818	0.000432028	0	0.000431096	0.045454545	0.113636364	0	0	91.29545455	11.22727273	29.47727273	1.159090909	10.90909091	0.954545455	2	0.681818182	6.636363636	MSS	0
TCGA-EI-7002	READ	4.840909091	0.090909091	0	0	4.931818182	0	0	0	0	0.022727273	0.045454545	0.022727273	0	2.863636364	0.227272727	0.954545455	0.068181818	0.363636364	0	0.090909091	0.022727273	0.181818182	MSI-L	0
TCGA-EI-7004	READ	2.704545455	0.090909091	0	0	2.795454545	0	0	0	0	0.045454545	0.022727273	0	0	1.545454545	0.113636364	0.545454545	0	0.227272727	0.022727273	0.113636364	0.022727273	0.090909091	MSS	0
TCGA-F5-6464	READ	2.75	0.090909091	0	0	2.840909091	0	0	0	0	0	0.045454545	0.045454545	0	1.704545455	0.045454545	0.409090909	0	0.227272727	0	0.113636364	0	0.068181818	MSS	0
TCGA-F5-6465	READ	3	0.136363636	0	0	3.136363636	0	0	0	0	0.068181818	0	0	0	1.818181818	0.181818182	0.522727273	0.159090909	0.113636364	0.045454545	0.090909091	0	0.090909091	MSS	0
TCGA-F5-6571	READ	2.25	0.204545455	0	0	2.454545455	0	0	0	0	0.113636364	0	0.045454545	0	1.227272727	0.227272727	0.409090909	0.022727273	0.159090909	0	0.068181818	0	0.136363636	MSI-L	0
TCGA-F5-6702	READ	1.977272727	0.113636364	0	0	2.090909091	0	0	0	0	0.068181818	0.022727273	0	0	1.090909091	0.045454545	0.545454545	0.045454545	0.090909091	0	0.090909091	0	0.068181818	MSS	0
TCGA-F5-6810	READ	3.818181818	0.159090909	0	0	3.977272727	0	0	0	0	0.045454545	0.022727273	0.022727273	0	2.25	0.136363636	0.863636364	0.113636364	0.159090909	0	0.159090909	0	0.136363636	MSS	0
TCGA-F5-6811	READ	2.613636364	0.159090909	0	0	2.772727273	0	0	0	0	0.045454545	0.045454545	0	0	1.522727273	0.068181818	0.727272727	0.045454545	0.113636364	0.022727273	0.068181818	0.022727273	0	MSI-L	0
TCGA-F5-6812	READ	2.522727273	0.090909091	0	0	2.613636364	0	0	0	0	0.068181818	0	0	0.022727273	1.727272727	0.068181818	0.409090909	0.022727273	0.113636364	0	0.022727273	0	0.090909091	MSS	0
TCGA-F5-6813	READ	3.931818182	0.136363636	0	0	4.068181818	0	0	0	0	0.022727273	0.045454545	0	0	2.159090909	0.181818182	0.977272727	0.045454545	0.181818182	0	0.181818182	0.045454545	0.113636364	MSS	0
TCGA-F5-6861	READ	2.704545455	0.068181818	0	0	2.772727273	0	0	0	0	0.045454545	0	0.022727273	0	1.636363636	0.068181818	0.545454545	0.022727273	0.136363636	0.045454545	0	0	0.181818182	MSS	0
TCGA-F5-6863	READ	1.795454545	0.068181818	0	0	1.863636364	0	0	0	0	0	0.022727273	0	0.022727273	1	0.159090909	0.340909091	0.045454545	0.090909091	0.022727273	0.068181818	0.022727273	0.045454545	MSI-L	0
TCGA-F5-6864	READ	4.136363636	0.204545455	0	0	4.340909091	0	0	0	0	0.113636364	0.045454545	0	0	2.681818182	0.068181818	0.727272727	0	0.204545455	0	0.136363636	0.090909091	0.090909091	MSI-L	0
TCGA-G5-6233	READ	4.75	0.272727273	0	0	5.022727273	0	0	0	0	0.113636364	0.045454545	0.045454545	0.022727273	2.977272727	0.090909091	0.886363636	0.068181818	0.204545455	0.045454545	0.113636364	0.090909091	0.204545455	MSI-L	0
TCGA-G5-6235	READ	3.431818182	0.136363636	0	0	3.568181818	0	0	0	0	0.022727273	0.045454545	0	0	2.295454545	0.136363636	0.590909091	0.068181818	0.181818182	0.022727273	0.068181818	0.022727273	0.090909091	MSS	0
TCGA-G5-6572	READ	2.25	0.159090909	0	0	2.409090909	0	0	0	0	0.045454545	0.090909091	0	0	1.25	0.068181818	0.477272727	0.022727273	0.090909091	0	0.090909091	0.022727273	0.113636364	MSS	0
TCGA-G5-6641	READ	2.409090909	0.25	0	0	2.659090909	0	0	0	0	0.022727273	0.068181818	0.045454545	0.022727273	1.409090909	0.068181818	0.613636364	0.068181818	0.181818182	0.022727273	0.068181818	0	0.022727273	MSS	0
TCGA-3M-AB46	STAD	3.64	0.7	0	0	4.34	0	0	0	0	0.3	0.06	0.12	0.02	2.36	0.14	0.7	0.14	0.14	0	0.14	0.04	0.08	MSS	0
TCGA-3M-AB47	STAD	2.76	0.14	0	0	2.9	0	0	0	0	0.02	0.12	0	0	1.84	0.08	0.56	0.02	0.06	0.02	0.02	0	0.08	MSI-L	0
TCGA-B7-5816	STAD	26.24	6.84	0.02	0	33.08	0.02	0.000762195	0	0.000604595	4.52	0.8	0.1	0	16.78	0.58	6.08	0.48	1.7	0.12	0.32	0.02	1.06	MSI-H	1
TCGA-B7-5818	STAD	9.3	0.22	0.02	0	9.52	0.02	0.002150538	0	0.00210084	0.12	0.06	0	0	5.64	0.3	2	0.06	0.4	0.06	0.14	0.02	0.42	MSI-L	0
TCGA-B7-A5TI	STAD	13.26	2.68	0	0	15.94	0	0	0	0	1.66	0.34	0.06	0	8	0.46	3.36	0.12	0.78	0.04	0.22	0.04	0.52	MSI-H	1
TCGA-B7-A5TJ	STAD	5.8	0.44	0	0	6.24	0	0	0	0	0.28	0.08	0.04	0.02	3.4	0.2	1.54	0	0.14	0	0.04	0.06	0.16	MSI-H	1
TCGA-B7-A5TK	STAD	1.08	0.14	0	0	1.22	0	0	0	0	0.08	0	0.02	0	0.62	0.04	0.34	0.02	0.04	0	0	0	0	MSS	0
TCGA-B7-A5TN	STAD	1.96	0.18	0	0	2.14	0	0	0	0	0.06	0.04	0.02	0	1.12	0.04	0.6	0	0.08	0	0.04	0	0.08	MSS	0
TCGA-BR-4183	STAD	1.24	0.06	0	0	1.3	0	0	0	0	0.02	0.02	0	0	0.72	0.06	0.32	0.02	0.06	0	0.02	0	0.04	MSS	0
TCGA-BR-4184	STAD	79.7	9.44	0.02	0	89.14	0.02	0.000250941	0	0.000224366	6.36	0.74	0.06	0	48.22	2.52	20.92	0.48	3.38	0.4	1.24	0.18	3.06	MSI-H	1
TCGA-BR-4187	STAD	0.6	0.06	0	0	0.66	0	0	0	0	0.04	0.02	0	0	0.4	0	0.16	0	0	0	0	0.02	0	MSS	0
TCGA-BR-4188	STAD	1.86	0.04	0	0	1.9	0	0	0	0	0.02	0.02	0	0	1.28	0.02	0.36	0	0.04	0	0.02	0	0.08	MSI-L	0
TCGA-BR-4191	STAD	4.88	0.6	0	0.02	5.48	0.02	0	0.033333333	0.003649635	0.3	0	0.18	0	2.94	0.18	0.92	0.14	0.2	0	0.14	0.04	0.24	MSS	0
TCGA-BR-4201	STAD	28.3	8.64	0	0	36.94	0	0	0	0	6.08	1.18	0.08	0	16.72	1.06	7.62	0.3	1.66	0.16	0.32	0.08	1.1	MSI-H	1
TCGA-BR-4253	STAD	1.94	0.1	0	0	2.04	0	0	0	0	0.08	0	0.02	0	1.22	0.08	0.42	0.06	0.02	0.02	0.02	0	0.08	MSS	0
TCGA-BR-4255	STAD	1.32	0.1	0	0	1.42	0	0	0	0	0.04	0	0.04	0.02	0.62	0.12	0.38	0.02	0.08	0	0	0	0.06	MSS	0
TCGA-BR-4256	STAD	21.16	4.84	0	0	26	0	0	0	0	3.14	0.78	0.12	0	12.22	0.76	5.74	0.38	0.82	0.02	0.4	0.1	0.98	MSI-H	1
TCGA-BR-4257	STAD	23.26	5.32	0.02	0	28.58	0.02	0.000859845	0	0.00069979	3.6	0.58	0	0	13.02	0.62	6.98	0.36	1.22	0.08	0.42	0.04	1	MSI-H	1
TCGA-BR-4267	STAD	2.14	0.14	0	0	2.28	0	0	0	0	0.04	0	0.08	0	1.3	0.12	0.44	0.04	0.04	0	0.08	0.02	0.06	MSS	0
TCGA-BR-4279	STAD	1.14	0.14	0	0	1.28	0	0	0	0	0.06	0.06	0	0	0.5	0.04	0.42	0.06	0.02	0	0	0.02	0.04	MSS	0
TCGA-BR-4280	STAD	14.72	4.74	0.02	0.02	19.46	0.04	0.001358696	0.004219409	0.002055498	2.78	0.62	0.02	0	8.96	0.36	3.22	0.16	1.12	0.2	0.5	0.08	0.86	MSI-H	1
TCGA-BR-4292	STAD	29.34	7.88	0.06	0.02	37.22	0.08	0.00204499	0.002538071	0.002149382	4.7	1.32	0.04	0.02	16.54	1.02	7.66	0.44	1.92	0.24	0.84	0.26	1.42	MSI-H	1
TCGA-BR-4294	STAD	0.74	0.02	0	0	0.76	0	0	0	0	0	0.02	0	0	0.5	0	0.16	0	0.02	0	0.02	0	0.02	MSI-L	0
TCGA-BR-4357	STAD	5.48	0.38	0	0.02	5.86	0.02	0	0.052631579	0.003412969	0.08	0.1	0	0.02	3.52	0.2	1.1	0.06	0.26	0.02	0.04	0.06	0.26	MSS	0
TCGA-BR-4361	STAD	55.82	10.42	0	0	66.24	0	0	0	0	6.14	1.34	0.1	0	32.74	1.08	13.94	0.98	3.26	0.38	1.32	0.18	3.02	MSI-H	1
TCGA-BR-4362	STAD	31.82	8.26	0.02	0.06	40.08	0.08	0.000628536	0.007263923	0.001996008	5	1.08	0.16	0	19.56	0.88	7.76	0.46	1.7	0.22	0.62	0.16	1.5	MSI-H	1
TCGA-BR-4363	STAD	11.4	4.44	0	0	15.84	0	0	0	0	3.14	0.38	0.04	0	6.58	0.36	2.96	0.08	1.04	0.06	0.4	0.08	0.38	MSI-H	1
TCGA-BR-4366	STAD	3.16	0.1	0	0	3.26	0	0	0	0	0	0.06	0.02	0	1.94	0.12	0.62	0.08	0.08	0.02	0.1	0.04	0.06	MSS	0
TCGA-BR-4368	STAD	27.14	6.56	0.04	0	33.7	0.04	0.001473839	0	0.001186944	4.5	0.52	0.04	0.02	15.76	0.94	7.42	0.3	1.38	0.18	0.4	0.18	1.34	MSI-H	1
TCGA-BR-4369	STAD	4.1	0.08	0	0	4.18	0	0	0	0	0.06	0	0	0	2.48	0.16	0.96	0.02	0.12	0	0.06	0.02	0.2	MSS	0
TCGA-BR-4370	STAD	22.9	5.46	0	0	28.36	0	0	0	0	3.52	0.7	0.02	0	13.36	0.54	6.1	0.22	1.26	0.22	0.62	0.26	1	MSI-H	1
TCGA-BR-4371	STAD	3.64	0.04	0	0	3.68	0	0	0	0	0	0	0	0	2.14	0.26	0.9	0.02	0.06	0	0.1	0	0.08	MSS	0
TCGA-BR-6452	STAD	131.26	16.34	0.04	0.06	147.6	0.1	0.000304739	0.003671971	0.000677507	10.8	2.74	0.22	0.04	82	3.32	31.52	1.78	4.6	0.68	2.12	0.66	4	MSI-H	1
TCGA-BR-6453	STAD	4.26	0.08	0	0	4.34	0	0	0	0	0.04	0.02	0	0	2.88	0.06	0.92	0.06	0.08	0	0.02	0.02	0.14	MSS	0
TCGA-BR-6454	STAD	3.46	0.16	0	0	3.62	0	0	0	0	0.04	0.06	0	0	2.1	0.22	0.88	0.02	0.06	0	0.08	0.02	0.08	MSS	0
TCGA-BR-6455	STAD	2.26	0.02	0	0	2.28	0	0	0	0	0.02	0	0	0	1.2	0.08	0.74	0.04	0.04	0	0.04	0	0.08	MSS	0
TCGA-BR-6456	STAD	0.94	0.06	0	0	1	0	0	0	0	0.02	0.02	0.02	0	0.56	0.02	0.28	0	0.02	0.02	0	0.02	0	MSS	0
TCGA-BR-6457	STAD	2.48	0.06	0	0	2.54	0	0	0	0	0.04	0	0.02	0	1.62	0.06	0.52	0.02	0.08	0	0.04	0	0.08	MSS	0
TCGA-BR-6458	STAD	7.36	0.28	0	0	7.64	0	0	0	0	0.1	0.06	0	0.02	4.66	0.02	1.66	0.04	0.26	0	0.18	0	0.32	MSI-L	0
TCGA-BR-6563	STAD	1.46	0.06	0	0	1.52	0	0	0	0	0	0	0.04	0	0.96	0.04	0.34	0.02	0.04	0	0	0	0.04	MSS	0
TCGA-BR-6564	STAD	0.68	0.1	0	0	0.78	0	0	0	0	0.02	0.04	0.02	0.02	0.32	0.06	0.2	0	0.02	0	0.04	0	0.02	MSS	0
TCGA-BR-6565	STAD	3.32	0.08	0	0.02	3.4	0.02	0	0.25	0.005882353	0	0.02	0.02	0	2.14	0.16	0.58	0.08	0.1	0.02	0.06	0.02	0.08	MSS	0
TCGA-BR-6566	STAD	19.38	4.3	0	0.02	23.68	0.02	0	0.004651163	0.000844595	2.88	0.44	0.06	0	11.64	0.34	5.12	0.36	0.96	0.16	0.3	0.08	0.62	MSI-H	1
TCGA-BR-6705	STAD	2.24	0.04	0	0	2.28	0	0	0	0	0	0	0	0.02	1.48	0.08	0.54	0.02	0.06	0	0.02	0	0.02	MSI-L	0
TCGA-BR-6706	STAD	4.46	0.1	0	0	4.56	0	0	0	0	0.04	0.02	0.02	0	3.2	0.06	0.84	0.04	0.16	0.02	0.02	0	0.08	MSS	0
TCGA-BR-6707	STAD	1.62	0.04	0	0	1.66	0	0	0	0	0.04	0	0	0	0.96	0.16	0.3	0.02	0.02	0	0.06	0	0.08	MSS	0
TCGA-BR-6709	STAD	0.88	0.08	0	0	0.96	0	0	0	0	0.02	0.02	0	0.02	0.56	0.08	0.16	0.02	0.02	0	0	0	0.02	MSS	0
TCGA-BR-6710	STAD	0.02	0	0	0	0.02	0	0	0	0	0	0	0	0	0.02	0	0	0	0	0	0	0	0	MSS	0
TCGA-BR-6801	STAD	1.12	0.02	0	0	1.14	0	0	0	0	0.02	0	0	0	0.6	0.04	0.32	0	0.04	0	0.02	0	0.06	MSI-L	0
TCGA-BR-6802	STAD	9.88	2.06	0	0	11.94	0	0	0	0	1.36	0.34	0	0.02	5.58	0.4	2.74	0.14	0.34	0.06	0.08	0.06	0.48	MSI-H	1
TCGA-BR-6803	STAD	0.32	0	0	0	0.32	0	0	0	0	0	0	0	0	0.24	0	0.08	0	0	0	0	0	0	MSS	0
TCGA-BR-6852	STAD	21.9	5	0.02	0	26.9	0.02	0.000913242	0	0.000743494	3.56	0.54	0.02	0.02	13.52	0.6	5.54	0.32	0.76	0.14	0.42	0.06	0.9	MSI-H	1
TCGA-BR-7196	STAD	1.46	0.08	0	0	1.54	0	0	0	0	0.06	0	0	0	0.9	0.12	0.4	0.02	0	0	0	0	0.02	MSS	0
TCGA-BR-7197	STAD	4.3	0.08	0.02	0	4.38	0.02	0.004651163	0	0.00456621	0.04	0.04	0	0	2.64	0.2	0.86	0.04	0.12	0.06	0.16	0.02	0.1	MSS	0
TCGA-BR-7703	STAD	14.34	3.02	0.02	0	17.36	0.02	0.0013947	0	0.001152074	1.9	0.56	0.12	0	8.52	0.64	3.6	0.12	0.46	0.08	0.28	0.04	0.52	MSI-H	1
TCGA-BR-7704	STAD	8.54	0.16	0	0	8.7	0	0	0	0	0.06	0.06	0.02	0	5.34	0.36	1.78	0.22	0.08	0.04	0.16	0.04	0.28	MSS	0
TCGA-BR-7707	STAD	28.52	5.56	0.04	0.04	34.08	0.08	0.001402525	0.007194245	0.002347418	3.8	0.88	0.08	0	17.4	0.84	7.6	0.38	0.88	0.08	0.32	0.12	0.86	MSI-H	1
TCGA-BR-7715	STAD	3	0.14	0	0	3.14	0	0	0	0	0.04	0	0.06	0	2.04	0.08	0.66	0.02	0.06	0	0.02	0	0.1	MSS	0
TCGA-BR-7716	STAD	3.72	0.08	0	0	3.8	0	0	0	0	0.04	0.02	0	0	2.38	0.26	0.8	0.02	0.1	0	0.02	0.02	0.06	MSS	0
TCGA-BR-7717	STAD	3.3	0.06	0	0	3.36	0	0	0	0	0.04	0	0	0	2.08	0.08	0.88	0	0.06	0	0.08	0.02	0.08	MSS	0
TCGA-BR-7722	STAD	0.94	0.04	0	0	0.98	0	0	0	0	0.02	0.02	0	0	0.6	0.02	0.24	0	0	0	0	0	0.06	MSS	0
TCGA-BR-7723	STAD	3.84	0.1	0	0	3.94	0	0	0	0	0.04	0.02	0	0	2.22	0.12	0.88	0.08	0.12	0.02	0.1	0.04	0.14	MSI-L	0
TCGA-BR-7851	STAD	30.12	6	0.02	0.04	36.12	0.06	0.000664011	0.006666667	0.00166113	3.98	0.88	0.06	0.04	17.3	1	8.82	0.42	1.04	0.16	0.58	0.06	1.04	MSI-H	1
TCGA-BR-7901	STAD	3.72	0.14	0	0	3.86	0	0	0	0	0.04	0	0.04	0.04	2.32	0.14	0.94	0.02	0.16	0	0.04	0	0.06	MSS	0
TCGA-BR-7957	STAD	1.08	0.02	0	0	1.1	0	0	0	0	0	0	0	0.02	0.78	0.1	0.18	0	0.02	0	0	0	0	MSS	0
TCGA-BR-7958	STAD	4.14	0.24	0	0	4.38	0	0	0	0	0.08	0.02	0.04	0	2.5	0.12	0.86	0.04	0.2	0	0.14	0.08	0.14	MSS	0
TCGA-BR-7959	STAD	2.22	0.08	0	0	2.3	0	0	0	0	0.02	0	0	0	1.46	0.12	0.34	0	0.06	0	0.06	0.04	0.12	MSI-L	0
TCGA-BR-8058	STAD	1.04	0	0	0	1.04	0	0	0	0	0	0	0	0	0.7	0.02	0.2	0.02	0.04	0.02	0.02	0.02	0	MSI-L	0
TCGA-BR-8059	STAD	16.02	2.7	0	0	18.72	0	0	0	0	1.8	0.3	0.1	0.04	9.9	0.64	3.58	0.26	0.74	0.06	0.34	0.04	0.5	MSI-H	1
TCGA-BR-8060	STAD	5.28	0.24	0	0	5.52	0	0	0	0	0.06	0.04	0.02	0.02	3.14	0.12	1.36	0.08	0.12	0.02	0.12	0.02	0.24	MSS	0
TCGA-BR-8077	STAD	2.62	0.16	0	0	2.78	0	0	0	0	0	0.06	0	0.02	1.74	0.08	0.52	0.02	0.16	0.02	0.04	0	0.02	MSS	0
TCGA-BR-8078	STAD	30.94	11.8	0.06	0	42.74	0.06	0.001939237	0	0.001403837	7.38	1.22	0.14	0.04	18.22	0.74	7.82	0.44	2.5	0.24	0.74	0.4	1.76	MSI-H	1
TCGA-BR-8080	STAD	4.28	0.06	0	0	4.34	0	0	0	0	0.04	0	0	0	2.84	0.16	0.82	0.02	0.16	0.02	0.02	0.02	0.16	MSS	0
TCGA-BR-8081	STAD	20.44	3.78	0.04	0.04	24.22	0.08	0.001956947	0.010582011	0.003303055	2.28	0.56	0.08	0	11.74	0.84	5.76	0.24	0.78	0.1	0.42	0.06	0.72	MSI-H	1
TCGA-BR-8284	STAD	7.4	0.86	0	0	8.26	0	0	0	0	0.56	0.14	0	0	4.34	0.32	1.94	0.14	0.34	0.08	0.08	0.04	0.2	MSI-H	1
TCGA-BR-8285	STAD	2.3	0.08	0	0	2.38	0	0	0	0	0.04	0	0	0.02	1.56	0.04	0.46	0.04	0.08	0	0.04	0.02	0.04	MSS	0
TCGA-BR-8286	STAD	3.44	0.24	0	0	3.68	0	0	0	0	0.04	0.06	0	0.04	1.92	0.06	1	0.08	0.16	0.02	0.04	0	0.12	MSI-L	0
TCGA-BR-8289	STAD	4.98	0.2	0.02	0	5.18	0.02	0.004016064	0	0.003861004	0.04	0.06	0.04	0.04	3.26	0.22	0.86	0.1	0.16	0	0.02	0.02	0.24	MSS	0
TCGA-BR-8291	STAD	0.66	0.06	0	0	0.72	0	0	0	0	0.04	0	0	0	0.4	0.06	0.14	0.02	0.02	0	0.02	0	0	MSS	0
TCGA-BR-8295	STAD	1.18	0.1	0	0	1.28	0	0	0	0	0.06	0.02	0.02	0	0.66	0.04	0.32	0	0	0	0.06	0	0.08	MSI-L	0
TCGA-BR-8296	STAD	1.8	0.04	0	0	1.84	0	0	0	0	0.04	0	0	0	1.16	0.06	0.44	0.02	0.02	0	0.04	0	0.04	MSS	0
TCGA-BR-8297	STAD	6.72	0.3	0	0	7.02	0	0	0	0	0.12	0.08	0.04	0.02	4.26	0.24	1.58	0.06	0.18	0.02	0.1	0	0.26	MSS	0
TCGA-BR-8360	STAD	19.38	5.02	0.02	0	24.4	0.02	0.001031992	0	0.000819672	2.96	0.6	0.14	0	11.1	0.48	5.36	0.26	1.38	0.08	0.44	0.14	0.88	MSI-H	1
TCGA-BR-8361	STAD	33.92	8.62	0.08	0	42.54	0.08	0.002358491	0	0.001880583	4.86	1.08	0.12	0.02	20	0.92	8.86	0.34	2.38	0.28	0.98	0.2	1.74	MSI-H	1
TCGA-BR-8363	STAD	25.72	6.4	0.02	0.02	32.12	0.04	0.000777605	0.003125	0.00124533	4.32	0.6	0.04	0	15.86	0.68	6.34	0.18	1.14	0.12	0.82	0.16	1.02	MSI-H	1
TCGA-BR-8364	STAD	0.38	0	0	0	0.38	0	0	0	0	0	0	0	0	0.28	0.02	0.08	0	0	0	0	0	0	MSS	0
TCGA-BR-8365	STAD	0.62	0.08	0	0	0.7	0	0	0	0	0.04	0.04	0	0	0.38	0.02	0.1	0	0	0	0.04	0	0.02	MSS	0
TCGA-BR-8366	STAD	4.34	0.06	0	0	4.4	0	0	0	0	0.02	0.02	0	0	2.98	0.12	0.7	0.02	0.12	0.02	0.1	0	0.14	MSS	0
TCGA-BR-8367	STAD	1.46	0.06	0	0	1.52	0	0	0	0	0.02	0.04	0	0	0.98	0.06	0.32	0	0	0	0.02	0	0.06	MSS	0
TCGA-BR-8368	STAD	21.18	6.14	0	0.02	27.32	0.02	0	0.003257329	0.000732064	3.62	0.74	0.2	0.04	11.36	0.84	6.12	0.28	1.6	0.2	0.68	0.08	0.98	MSI-H	1
TCGA-BR-8369	STAD	4.56	0.2	0	0	4.76	0	0	0	0	0.04	0.04	0.02	0.04	3	0.14	1	0.14	0.1	0	0.06	0	0.12	MSS	0
TCGA-BR-8370	STAD	2.72	0.12	0	0	2.84	0	0	0	0	0	0.04	0.06	0	1.52	0.1	0.72	0.06	0.06	0.02	0.1	0.02	0.06	MSI-L	0
TCGA-BR-8371	STAD	0.44	0	0	0	0.44	0	0	0	0	0	0	0	0	0.3	0	0.12	0	0	0	0	0	0.02	MSS	0
TCGA-BR-8372	STAD	27.98	6.78	0	0.02	34.76	0.02	0	0.002949853	0.000575374	4.22	0.88	0.04	0.04	16.18	0.48	7.46	0.56	1.84	0.24	0.92	0.14	1.14	MSI-H	1
TCGA-BR-8373	STAD	2.14	0.2	0	0	2.34	0	0	0	0	0.1	0.06	0	0.02	1.06	0.16	0.64	0.02	0.1	0	0.06	0	0.04	MSI-L	0
TCGA-BR-8380	STAD	1.6	0.08	0	0	1.68	0	0	0	0	0.02	0.06	0	0	1.04	0.08	0.4	0	0.04	0	0	0	0.02	MSI-L	0
TCGA-BR-8381	STAD	3.06	0.06	0	0	3.12	0	0	0	0	0.02	0.02	0	0	1.8	0.08	0.68	0.02	0.1	0.02	0.1	0.02	0.14	MSS	0
TCGA-BR-8382	STAD	20.06	4.64	0.06	0	24.7	0.06	0.002991027	0	0.00242915	2.98	0.46	0.06	0.02	12	0.56	5.1	0.22	1.04	0.12	0.56	0.12	0.96	MSI-H	1
TCGA-BR-8384	STAD	1	0.04	0	0	1.04	0	0	0	0	0	0	0	0.02	0.66	0.02	0.18	0.02	0.06	0	0.02	0	0.06	MSS	0
TCGA-BR-8483	STAD	3.08	0.22	0	0	3.3	0	0	0	0	0.1	0.06	0.02	0	1.76	0.12	0.7	0.1	0.08	0.06	0.06	0	0.12	MSS	0
TCGA-BR-8484	STAD	2.12	0.06	0	0	2.18	0	0	0	0	0.02	0	0	0	1.14	0.08	0.5	0.04	0.14	0.02	0.02	0.02	0.08	MSS	0
TCGA-BR-8485	STAD	7.36	1.58	0	0	8.94	0	0	0	0	0.08	0.44	0.02	0.22	4.82	0.24	1.44	0.06	0.54	0.06	0.18	0.02	0.6	MSS	0
TCGA-BR-8486	STAD	2.5	4.44	0	0	6.94	0	0	0	0	0.06	1.68	0.06	0.64	1.34	0.54	0.4	0.12	1.1	0.02	0.2	0.12	0.56	MSS	0
TCGA-BR-8487	STAD	64.16	14.58	0	0	78.74	0	0	0	0	9.62	1.52	0.06	0	37.78	1.92	15.72	0.7	4.18	0.12	1.54	0.4	3.24	MSI-H	1
TCGA-BR-8588	STAD	2.96	0.12	0	0	3.08	0	0	0	0	0.08	0.02	0	0	1.7	0.18	0.68	0.02	0.1	0.02	0.02	0.02	0.12	MSS	0
TCGA-BR-8589	STAD	27.12	0.22	0	0	27.34	0	0	0	0	0.14	0.04	0.02	0	18.5	0.3	4.74	0.26	0.92	0.12	0.3	0.14	1.14	MSS	0
TCGA-BR-8590	STAD	2.74	0.2	0	0	2.94	0	0	0	0	0.06	0.08	0	0	1.82	0.1	0.5	0.04	0.04	0	0.08	0	0.14	MSS	0
TCGA-BR-8591	STAD	32.02	8.38	0.04	0	40.4	0.04	0.001249219	0	0.000990099	5.02	1.22	0.04	0.02	18.58	0.68	8.14	0.6	1.74	0.26	1	0.18	1.76	MSI-H	1
TCGA-BR-8592	STAD	0.74	0.04	0	0	0.78	0	0	0	0	0.02	0.02	0	0	0.54	0	0.12	0	0.02	0.02	0	0	0.02	MSS	0
TCGA-BR-8676	STAD	1.94	0.26	0	0	2.2	0	0	0	0	0.08	0.06	0	0	1.22	0.14	0.44	0.02	0.04	0	0.04	0.02	0.12	MSS	0
TCGA-BR-8677	STAD	2.18	2.42	0	0	4.6	0	0	0	0	0.06	0.8	0.06	0.38	1.26	0.42	0.58	0	0.52	0	0.04	0	0.38	MSS	0
TCGA-BR-8678	STAD	2.64	0.14	0	0	2.78	0	0	0	0	0.1	0.02	0.02	0	1.66	0.16	0.54	0.02	0.08	0	0.04	0.02	0.06	MSS	0
TCGA-BR-8679	STAD	3.6	0.12	0	0	3.72	0	0	0	0	0.04	0	0.04	0.02	2.26	0.14	0.86	0	0.1	0	0.1	0	0.08	MSI-L	0
TCGA-BR-8680	STAD	150.86	0.56	0.02	0	151.42	0.02	0.000132573	0	0.000132083	0.16	0.26	0.02	0	90.7	8.82	27.54	1.2	8.64	0.72	2.94	0.58	6	MSS	0
TCGA-BR-8682	STAD	1.74	0.12	0	0	1.86	0	0	0	0	0.02	0.04	0	0.02	0.88	0.14	0.54	0.02	0.06	0.02	0.04	0.02	0.02	MSS	0
TCGA-BR-8683	STAD	3.68	0.18	0.02	0	3.86	0.02	0.005434783	0	0.005181347	0.04	0.06	0.02	0.02	2.18	0.2	0.82	0.04	0.14	0.02	0.06	0.02	0.12	MSI-L	0
TCGA-BR-8686	STAD	2.6	0.14	0	0	2.74	0	0	0	0	0.06	0.02	0.02	0.04	1.6	0.14	0.62	0.02	0.06	0.04	0	0	0.04	MSS	0
TCGA-BR-8687	STAD	4.46	0.1	0	0	4.56	0	0	0	0	0.04	0	0.02	0.02	2.78	0.08	0.98	0.02	0.2	0	0.18	0	0.08	MSS	0
TCGA-BR-8690	STAD	3.58	0.22	0	0	3.8	0	0	0	0	0.06	0.1	0.02	0	2.08	0.22	0.88	0.12	0.02	0	0.08	0	0.12	MSI-L	0
TCGA-BR-A44T	STAD	0.48	0.08	0	0	0.56	0	0	0	0	0	0.04	0	0	0.24	0.02	0.2	0	0.02	0	0	0	0.04	MSS	0
TCGA-BR-A44U	STAD	2.26	0.1	0	0	2.36	0	0	0	0	0.08	0	0	0	1.34	0.08	0.58	0.02	0.04	0	0.04	0.02	0.1	MSS	0
TCGA-BR-A452	STAD	2.66	0.16	0	0	2.82	0	0	0	0	0.08	0.06	0.02	0	1.5	0.08	0.74	0.04	0.1	0.04	0	0.02	0.08	MSS	0
TCGA-BR-A453	STAD	1.2	0.08	0	0	1.28	0	0	0	0	0.02	0	0.04	0	0.76	0.08	0.32	0.02	0.02	0	0	0	0	MSS	0
TCGA-BR-A4CQ	STAD	4.36	0.14	0	0	4.5	0	0	0	0	0.04	0	0.04	0	2.64	0.22	0.94	0.04	0.2	0	0.1	0.06	0.14	MSS	0
TCGA-BR-A4CR	STAD	1.58	0.08	0	0	1.66	0	0	0	0	0.08	0	0	0	0.74	0.06	0.52	0	0.04	0	0.02	0	0.02	MSS	0
TCGA-BR-A4CS	STAD	3.7	0.26	0	0	3.96	0	0	0	0	0.16	0.06	0	0	2.24	0.2	0.86	0.04	0.14	0	0.04	0.02	0.1	MSS	0
TCGA-BR-A4IU	STAD	0.48	0.02	0	0	0.5	0	0	0	0	0.02	0	0	0	0.36	0	0.08	0	0	0	0.02	0	0.02	MSS	0
TCGA-BR-A4IV	STAD	0.48	0.08	0	0	0.56	0	0	0	0	0.04	0.02	0.02	0	0.24	0.04	0.12	0	0	0	0.04	0	0.04	MSS	0
TCGA-BR-A4IY	STAD	3.42	0.24	0	0	3.66	0	0	0	0	0.1	0.02	0.06	0	2	0.16	0.7	0.06	0.22	0.02	0.12	0.04	0.06	MSS	0
TCGA-BR-A4IZ	STAD	0.32	0	0	0	0.32	0	0	0	0	0	0	0	0	0.24	0.02	0.02	0.02	0	0	0	0	0.02	MSS	0
TCGA-BR-A4J1	STAD	1.62	0.06	0	0	1.68	0	0	0	0	0	0	0.02	0	0.86	0.12	0.38	0.04	0.08	0	0.04	0.02	0.04	MSS	0
TCGA-BR-A4J2	STAD	1.22	0.02	0	0	1.24	0	0	0	0	0	0	0	0	0.7	0.08	0.4	0	0.02	0	0	0	0	MSS	0
TCGA-BR-A4J4	STAD	1.8	0.02	0	0	1.82	0	0	0	0	0.02	0	0	0	1.26	0.06	0.3	0.06	0.04	0	0.04	0	0	MSI-L	0
TCGA-BR-A4J5	STAD	2	0.08	0	0	2.08	0	0	0	0	0.02	0	0	0	1.2	0.12	0.34	0.06	0.1	0	0.06	0	0.04	MSS	0
TCGA-BR-A4J6	STAD	0.84	0.08	0	0	0.92	0	0	0	0	0	0.06	0	0.02	0.5	0.04	0.18	0	0.04	0	0.02	0	0.02	MSS	0
TCGA-BR-A4J7	STAD	1.3	0.04	0	0	1.34	0	0	0	0	0.02	0.02	0	0	0.76	0.1	0.32	0	0.1	0	0.02	0	0	MSS	0
TCGA-BR-A4J8	STAD	2.28	0.06	0	0	2.34	0	0	0	0	0.02	0.04	0	0	1.22	0.08	0.74	0	0.08	0	0	0	0.06	MSS	0
TCGA-BR-A4J9	STAD	1.04	0.08	0	0	1.12	0	0	0	0	0.04	0.02	0	0	0.66	0.02	0.18	0.04	0.04	0	0.04	0	0.02	MSS	0
TCGA-BR-A4PD	STAD	3.78	0.18	0	0	3.96	0	0	0	0	0.08	0.02	0.04	0	2.42	0.1	0.8	0	0.2	0.02	0	0.02	0.08	MSS	0
TCGA-BR-A4PE	STAD	5.08	0.16	0	0	5.24	0	0	0	0	0.1	0.06	0	0	3.26	0.16	1.1	0.08	0.1	0.02	0.06	0.02	0.22	MSS	0
TCGA-BR-A4PF	STAD	2.44	0.16	0	0	2.6	0	0	0	0	0.06	0.06	0	0.02	1.72	0.1	0.4	0.02	0.08	0	0.02	0	0.04	MSS	0
TCGA-BR-A4QI	STAD	3.02	0.2	0	0	3.22	0	0	0	0	0.02	0.04	0.06	0.02	1.98	0.06	0.76	0.04	0.08	0.04	0.04	0	0.02	MSS	0
TCGA-BR-A4QL	STAD	37.14	10.66	0.06	0.04	47.8	0.1	0.001615509	0.003752345	0.00209205	6.78	1.42	0.16	0	21.86	1.2	9.98	0.36	2.12	0.18	1.1	0.16	1.54	MSI-H	1
TCGA-BR-A4QM	STAD	2.58	0.08	0	0	2.66	0	0	0	0	0.04	0.02	0	0	1.4	0.1	0.78	0	0.04	0.02	0.1	0.02	0.08	MSS	0
TCGA-CD-5798	STAD	2.1	0.12	0	0	2.22	0	0	0	0	0.08	0	0	0	1.3	0.08	0.48	0.02	0.1	0.02	0.06	0	0.06	MSS	0
TCGA-CD-5799	STAD	0.96	0.04	0	0	1	0	0	0	0	0	0	0.02	0	0.58	0	0.22	0	0.04	0.04	0	0.02	0.06	MSS	0
TCGA-CD-5800	STAD	4	0.12	0	0	4.12	0	0	0	0	0.02	0.06	0	0	2.62	0.1	0.92	0.02	0.12	0.02	0.06	0.02	0.1	MSS	0
TCGA-CD-5801	STAD	9.44	0.1	0	0	9.54	0	0	0	0	0.04	0.04	0.02	0	6.38	0.14	1.8	0.1	0.26	0	0.22	0.04	0.22	MSS	0
TCGA-CD-5802	STAD	1.3	0.12	0	0	1.42	0	0	0	0	0.08	0.02	0.02	0	0.68	0.06	0.3	0.02	0.04	0	0.04	0.02	0.12	MSS	0
TCGA-CD-5803	STAD	0.74	0.04	0	0	0.78	0	0	0	0	0	0	0.02	0.02	0.5	0.02	0.16	0	0	0.02	0	0	0.02	MSS	0
TCGA-CD-5804	STAD	1.74	0.14	0	0	1.88	0	0	0	0	0.04	0	0.02	0	1.14	0.06	0.34	0.12	0	0	0	0.02	0.04	MSS	0
TCGA-CD-5813	STAD	4.16	0.28	0	0	4.44	0	0	0	0	0.06	0.12	0.04	0.02	2.34	0.12	0.9	0.16	0.22	0.02	0.08	0.04	0.18	MSS	0
TCGA-CD-8524	STAD	3.6	0.16	0	0	3.76	0	0	0	0	0.06	0.06	0.02	0	2.26	0.22	0.76	0.04	0.04	0	0.06	0.02	0.14	MSI-L	0
TCGA-CD-8525	STAD	1.78	0.08	0	0	1.86	0	0	0	0	0.08	0	0	0	1.18	0.06	0.32	0.02	0.02	0	0.06	0	0.06	MSS	0
TCGA-CD-8526	STAD	1.12	0.14	0	0	1.26	0	0	0	0	0.08	0.04	0	0.02	0.82	0.04	0.16	0.02	0	0	0	0.02	0.02	MSS	0
TCGA-CD-8527	STAD	6.12	0.5	0	0	6.62	0	0	0	0	0.14	0.12	0.08	0.02	3.46	0.2	1.56	0.24	0.22	0.02	0.18	0.02	0.18	MSI-L	0
TCGA-CD-8528	STAD	2.6	0.02	0	0	2.62	0	0	0	0	0.02	0	0	0	1.6	0.14	0.5	0	0.06	0	0.08	0	0.06	MSI-L	0
TCGA-CD-8529	STAD	9.98	0.96	0	0	10.94	0	0	0	0	0.48	0	0.18	0	6.38	0.38	2.3	0.14	0.28	0.04	0.22	0.02	0.32	MSS	0
TCGA-CD-8530	STAD	2.1	0.04	0	0	2.14	0	0	0	0	0.04	0	0	0	1.24	0.06	0.44	0.02	0.12	0	0.04	0	0.02	MSS	0
TCGA-CD-8531	STAD	5.4	0.34	0	0	5.74	0	0	0	0	0.22	0.04	0.02	0	3.26	0.26	1.22	0.12	0.24	0.04	0.1	0	0.1	MSS	0
TCGA-CD-8532	STAD	0.98	0.1	0	0	1.08	0	0	0	0	0.04	0.04	0	0	0.44	0.06	0.34	0.02	0.04	0	0.02	0.02	0.02	MSS	0
TCGA-CD-8533	STAD	2.78	0.16	0	0	2.94	0	0	0	0	0.08	0.02	0	0	1.58	0.1	0.82	0	0.14	0	0.06	0.02	0.04	MSI-L	0
TCGA-CD-8534	STAD	1.36	0.02	0	0	1.38	0	0	0	0	0	0.02	0	0	0.92	0.02	0.3	0.04	0.02	0	0.02	0	0.02	MSS	0
TCGA-CD-8535	STAD	6.42	0.26	0	0	6.68	0	0	0	0	0.06	0.08	0.04	0.02	3.84	0.2	1.64	0.04	0.16	0.02	0.1	0	0.24	MSS	0
TCGA-CD-8536	STAD	18.4	5.1	0	0	23.5	0	0	0	0	3.2	0.7	0.06	0	11.22	0.62	4.42	0.32	0.94	0.04	0.56	0.06	0.96	MSI-H	1
TCGA-CD-A486	STAD	2.16	0.3	0	0	2.46	0	0	0	0	0.06	0.06	0.04	0.04	1.38	0.1	0.48	0.04	0.14	0	0	0	0.06	MSS	0
TCGA-CD-A487	STAD	3.96	0.1	0	0	4.06	0	0	0	0	0.06	0.04	0	0	2.86	0.04	0.78	0.02	0.08	0.04	0.02	0	0.02	MSS	0
TCGA-CD-A489	STAD	1.8	0.12	0	0	1.92	0	0	0	0	0.02	0.06	0	0	1.1	0.06	0.44	0.04	0.06	0.02	0.02	0	0.04	MSS	0
TCGA-CD-A48A	STAD	5.76	0.16	0	0	5.92	0	0	0	0	0.08	0.02	0	0	3.76	0.12	1.16	0.08	0.14	0.02	0.12	0.04	0.18	MSI-L	0
TCGA-CD-A48C	STAD	5.26	0.16	0	0	5.42	0	0	0	0	0.04	0.04	0	0	3.22	0.22	1.18	0.08	0.2	0	0.08	0.02	0.14	MSS	0
TCGA-CD-A4MG	STAD	54.38	12.28	0.04	0	66.66	0.04	0.000735565	0	0.00060006	7.82	1.66	0.08	0.04	32.5	1.66	13.28	0.62	2.86	0.3	1.36	0.32	2.64	MSI-H	1
TCGA-CD-A4MH	STAD	1.98	0.12	0	0	2.1	0	0	0	0	0.04	0.02	0	0	1.04	0.12	0.56	0.02	0.1	0.02	0.04	0	0.1	MSS	0
TCGA-CD-A4MI	STAD	21.88	4.96	0.02	0	26.84	0.02	0.000914077	0	0.000745156	3.34	0.66	0.1	0.04	13.16	0.68	5.66	0.24	0.72	0.08	0.56	0.06	0.9	MSI-H	1
TCGA-CD-A4MJ	STAD	14	3.9	0	0.02	17.9	0.02	0	0.005128205	0.001117318	2.6	0.56	0.02	0.02	8.46	0.38	3.68	0.26	0.64	0	0.32	0.12	0.62	MSI-H	1
TCGA-CG-4300	STAD	2.64	0.26	0	0	2.9	0	0	0	0	0.04	0.06	0.04	0.02	1.5	0.16	0.6	0.06	0.06	0	0.08	0	0.18	MSS	0
TCGA-CG-4301	STAD	1.14	0.1	0	0	1.24	0	0	0	0	0.02	0	0.02	0	0.7	0.08	0.24	0.02	0.02	0.02	0.02	0	0.04	MSS	0
TCGA-CG-4304	STAD	1.62	0.2	0	0	1.82	0	0	0	0	0.08	0.04	0.06	0	0.88	0.04	0.54	0.02	0.04	0.02	0.06	0	0.02	MSS	0
TCGA-CG-4305	STAD	24.64	6.5	0.02	0.04	31.14	0.06	0.000811688	0.006153846	0.001926782	4.12	0.8	0.04	0.02	14.32	0.88	6.58	0.3	1.56	0.1	0.52	0.16	1.04	MSI-H	1
TCGA-CG-4306	STAD	22.18	6.94	0	0.02	29.12	0.02	0	0.002881844	0.000686813	4.16	1.08	0.02	0.02	13.22	0.9	5.86	0.36	1.36	0.12	0.48	0.06	0.94	MSI-H	1
TCGA-CG-4436	STAD	3.88	0.12	0	0	4	0	0	0	0	0.06	0	0	0	2.5	0.06	0.9	0.02	0.22	0	0.1	0.04	0.04	MSI-L	0
TCGA-CG-4437	STAD	12.34	1.38	0.02	0	13.72	0.02	0.001620746	0	0.001457726	0.58	0.02	0.3	0	8	0.32	2.5	0.28	0.44	0.12	0.22	0.06	0.56	MSI-L	0
TCGA-CG-4438	STAD	3.24	0.1	0	0	3.34	0	0	0	0	0.02	0.02	0.02	0.02	2.1	0.12	0.6	0	0.14	0	0.04	0.02	0.12	MSS	0
TCGA-CG-4440	STAD	2.9	0.24	0	0	3.14	0	0	0	0	0.06	0.12	0.02	0	2.02	0.04	0.46	0.02	0.16	0.04	0.02	0.02	0.12	MSI-L	0
TCGA-CG-4441	STAD	2.66	0.12	0	0	2.78	0	0	0	0	0	0.08	0.02	0	1.6	0.08	0.66	0.02	0.06	0	0	0	0.16	MSS	0
TCGA-CG-4442	STAD	28.48	9.1	0	0.02	37.58	0.02	0	0.002197802	0.000532198	5.8	1.12	0.04	0.02	16.44	0.72	7.28	0.4	2.1	0.22	0.8	0.18	1.6	MSI-H	1
TCGA-CG-4443	STAD	2.22	0.18	0	0	2.4	0	0	0	0	0.12	0	0.02	0	1.38	0.06	0.56	0.02	0.08	0	0.06	0	0.04	MSS	0
TCGA-CG-4444	STAD	4.06	0.06	0	0	4.12	0	0	0	0	0.04	0.02	0	0	2.34	0.1	1	0.02	0.12	0.02	0.12	0	0.22	MSS	0
TCGA-CG-4449	STAD	2.1	0.24	0	0	2.34	0	0	0	0	0.1	0.08	0.02	0	1.26	0.16	0.34	0	0.12	0	0.04	0.04	0.06	MSI-L	0
TCGA-CG-4455	STAD	1.06	0.1	0	0	1.16	0	0	0	0	0.06	0.02	0.02	0	0.54	0.04	0.36	0	0	0.02	0.02	0	0.04	MSS	0
TCGA-CG-4460	STAD	41.26	7.22	0.02	0.02	48.48	0.04	0.000484731	0.002770083	0.000825083	4.68	1.1	0.06	0	24.2	1.36	10.96	0.38	2.06	0.22	0.68	0.16	1.48	MSI-H	1
TCGA-CG-4462	STAD	1.6	0.06	0	0	1.66	0	0	0	0	0	0.02	0	0	0.86	0.12	0.48	0	0.04	0.02	0	0.02	0.04	MSS	0
TCGA-CG-4465	STAD	12.86	3.84	0	0.02	16.7	0.02	0	0.005208333	0.001197605	2.58	0.48	0.04	0	7.46	0.4	3.26	0.2	0.8	0.08	0.36	0.06	0.56	MSI-H	1
TCGA-CG-4466	STAD	4.64	0.18	0	0	4.82	0	0	0	0	0.08	0.06	0	0	2.8	0.16	0.98	0.08	0.14	0	0.06	0.02	0.16	MSI-L	0
TCGA-CG-4469	STAD	7.3	0.22	0	0	7.52	0	0	0	0	0.06	0.04	0	0	4.76	0.26	1.4	0.06	0.28	0.06	0.08	0.02	0.34	MSI-L	0
TCGA-CG-4474	STAD	1.92	0.22	0	0	2.14	0	0	0	0	0.14	0.02	0	0.02	1.12	0.1	0.42	0.06	0.1	0	0.04	0	0.04	MSS	0
TCGA-CG-4475	STAD	1.24	0.04	0	0	1.28	0	0	0	0	0.02	0	0.02	0	0.74	0.04	0.3	0	0.06	0	0.02	0.02	0.02	MSS	0
TCGA-CG-4476	STAD	2.66	0.16	0	0	2.82	0	0	0	0	0.1	0	0.02	0	1.72	0.28	0.38	0.06	0.04	0	0.08	0	0.08	MSS	0
TCGA-CG-4477	STAD	1.34	2.46	0	0	3.8	0	0	0	0	0.62	0.8	0.18	0.26	0.7	0.1	0.38	0.12	0.2	0.08	0.1	0	0.2	MSS	0
TCGA-CG-5716	STAD	0.34	0.04	0	0	0.38	0	0	0	0	0.02	0	0	0	0.24	0.04	0.06	0	0	0	0	0	0	MSS	0
TCGA-CG-5717	STAD	2.24	0.16	0	0	2.4	0	0	0	0	0.12	0.02	0	0	1.62	0.06	0.42	0	0.04	0	0	0	0.06	MSS	0
TCGA-CG-5718	STAD	1.96	0.12	0	0	2.08	0	0	0	0	0.02	0.04	0	0	1.22	0.06	0.46	0.04	0.12	0	0.04	0	0.06	MSS	0
TCGA-CG-5719	STAD	1.5	0.06	0	0	1.56	0	0	0	0	0	0	0	0.02	0.88	0.06	0.4	0.04	0.04	0	0.02	0	0.1	MSS	0
TCGA-CG-5720	STAD	1.82	0.06	0	0	1.88	0	0	0	0	0	0.02	0	0	1.06	0.06	0.56	0.02	0.12	0	0	0	0.02	MSI-L	0
TCGA-CG-5721	STAD	92.1	12.2	0.04	0	104.3	0.04	0.000434311	0	0.000383509	7.94	1.24	0.08	0	55.28	1.4	22.38	1.94	5.26	0.58	1.42	0.3	4	MSI-H	1
TCGA-CG-5722	STAD	2.02	0.16	0	0	2.18	0	0	0	0	0.04	0.04	0.04	0	1.2	0.1	0.52	0.02	0.1	0	0.02	0.02	0.02	MSS	0
TCGA-CG-5723	STAD	35.34	10.46	0.04	0.02	45.8	0.06	0.001131862	0.001912046	0.001310044	7.26	0.64	0.14	0.02	20.98	0.94	9.22	0.54	2.18	0.24	0.7	0.22	1.88	MSI-H	1
TCGA-CG-5724	STAD	2.66	0.14	0	0	2.8	0	0	0	0	0.04	0.04	0.02	0	1.52	0.06	0.62	0.02	0.18	0.08	0.04	0	0.08	MSI-L	0
TCGA-CG-5725	STAD	0.8	2	0	0	2.8	0	0	0	0	0.6	0.62	0.24	0.04	0.58	0.08	0.1	0.12	0.1	0.02	0.1	0	0.08	MSS	0
TCGA-CG-5726	STAD	26.74	9.48	0.02	0	36.22	0.02	0.000747943	0	0.000552181	5.6	0.86	0.22	0.04	15.04	0.6	7.24	0.38	2.5	0.18	0.92	0.2	1.7	MSI-H	1
TCGA-CG-5727	STAD	3.78	0.12	0	0	3.9	0	0	0	0	0.02	0.04	0	0	2.08	0.1	1.08	0.04	0.1	0	0.08	0	0.16	MSI-L	0
TCGA-CG-5728	STAD	28.06	8.7	0.02	0	36.76	0.02	0.000712758	0	0.00054407	5.34	1.04	0.16	0	16.24	0.64	7.8	0.48	2.08	0.14	0.76	0.16	1.3	MSI-H	1
TCGA-CG-5730	STAD	3.76	0.18	0	0	3.94	0	0	0	0	0.04	0.08	0	0	2.18	0.1	1.02	0.02	0.08	0.04	0.08	0	0.14	MSS	0
TCGA-CG-5732	STAD	1.28	0.08	0	0	1.36	0	0	0	0	0.04	0.02	0	0	0.64	0.04	0.36	0.02	0.08	0	0.02	0.02	0.08	MSS	0
TCGA-CG-5733	STAD	22.34	7.14	0.02	0.02	29.48	0.04	0.000895255	0.00280112	0.001356852	4.06	0.88	0.08	0.04	13.12	0.52	5.98	0.38	1.76	0.26	0.48	0.16	1.16	MSI-H	1
TCGA-CG-5734	STAD	2.02	0.12	0	0.02	2.14	0.02	0	0.166666667	0.009345794	0.1	0	0	0	1.18	0.1	0.42	0.02	0.08	0	0.04	0	0.14	MSI-L	0
TCGA-D7-5577	STAD	2.7	0.08	0	0	2.78	0	0	0	0	0.02	0.02	0	0	1.84	0.14	0.48	0.02	0.1	0	0.02	0.04	0.06	MSS	0
TCGA-D7-5578	STAD	5.36	0.14	0	0	5.5	0	0	0	0	0.08	0	0	0.02	3.34	0.16	1.32	0.02	0.12	0.04	0.06	0.02	0.16	MSI-L	0
TCGA-D7-5579	STAD	3.44	0.12	0	0	3.56	0	0	0	0	0.02	0.04	0.02	0.02	2.32	0.1	0.6	0.06	0.04	0.02	0.04	0	0.1	MSS	0
TCGA-D7-6518	STAD	1.72	0.16	0	0	1.88	0	0	0	0	0.06	0.04	0.02	0.02	1.06	0.02	0.52	0.02	0	0	0	0	0.04	MSS	0
TCGA-D7-6519	STAD	1.24	0.12	0	0	1.36	0	0	0	0	0.06	0.02	0	0	0.82	0.04	0.2	0.02	0.1	0	0.02	0	0.08	MSS	0
TCGA-D7-6520	STAD	1.44	0.08	0	0	1.52	0	0	0	0	0	0.02	0.02	0	0.84	0.08	0.38	0.06	0.1	0.02	0	0	0	MSS	0
TCGA-D7-6521	STAD	1.6	0.08	0	0	1.68	0	0	0	0	0.02	0.04	0.02	0	1.12	0.08	0.26	0	0.04	0	0.06	0.02	0.02	MSI-L	0
TCGA-D7-6522	STAD	0.96	0.02	0	0	0.98	0	0	0	0	0	0.02	0	0	0.62	0	0.22	0.04	0.04	0	0.02	0	0.02	MSS	0
TCGA-D7-6524	STAD	2.44	0.1	0	0	2.54	0	0	0	0	0	0.04	0	0	1.38	0.18	0.6	0.1	0.04	0.02	0.02	0	0.08	MSS	0
TCGA-D7-6525	STAD	3.86	0.14	0	0	4	0	0	0	0	0.08	0.02	0	0	2.38	0.08	1.06	0.06	0.12	0.02	0.06	0	0.06	MSI-L	0
TCGA-D7-6526	STAD	4.84	0.26	0	0	5.1	0	0	0	0	0.08	0.08	0.06	0	3.1	0.1	1.24	0.02	0.1	0	0.08	0.02	0.06	MSS	0
TCGA-D7-6527	STAD	4.78	0.2	0	0	4.98	0	0	0	0	0.1	0.04	0.02	0	3.12	0.16	0.92	0.06	0.2	0.02	0.06	0	0.06	MSI-L	0
TCGA-D7-6528	STAD	7.94	0.32	0	0	8.26	0	0	0	0	0.16	0.08	0	0	5.1	0.24	1.62	0.08	0.26	0.04	0.08	0.1	0.22	MSI-L	0
TCGA-D7-6815	STAD	3.32	0.36	0	0	3.68	0	0	0	0	0.1	0.08	0.06	0.04	1.68	0.2	0.96	0	0.08	0	0.14	0.08	0.16	MSS	0
TCGA-D7-6817	STAD	1.9	0.02	0	0	1.92	0	0	0	0	0	0	0.02	0	1.28	0.02	0.38	0.02	0.02	0	0.02	0	0.08	MSS	0
TCGA-D7-6818	STAD	3.82	0.16	0	0	3.98	0	0	0	0	0.1	0.02	0.02	0	2.62	0.06	0.56	0	0.22	0	0.12	0.04	0.14	MSS	0
TCGA-D7-6820	STAD	2.22	0.02	0	0	2.24	0	0	0	0	0.02	0	0	0	1.12	0.18	0.58	0	0.12	0.02	0.06	0	0.08	MSS	0
TCGA-D7-6822	STAD	5.8	0.24	0	0	6.04	0	0	0	0	0.14	0.04	0	0	3.94	0.12	0.96	0.08	0.2	0	0.18	0	0.24	MSS	0
TCGA-D7-8570	STAD	2.7	0.22	0	0	2.92	0	0	0	0	0.14	0	0.08	0	1.54	0.08	0.68	0.02	0.14	0	0.04	0	0.14	MSS	0
TCGA-D7-8572	STAD	4.46	0.2	0	0	4.66	0	0	0	0	0.08	0	0.08	0.02	2.88	0.12	1.04	0.08	0.16	0	0.02	0	0.1	MSS	0
TCGA-D7-8573	STAD	2.02	0.08	0	0	2.1	0	0	0	0	0.04	0	0.02	0	1.26	0.02	0.44	0.04	0.04	0	0.06	0.02	0.08	MSI-L	0
TCGA-D7-8574	STAD	0.84	0	0	0	0.84	0	0	0	0	0	0	0	0	0.42	0.06	0.28	0.02	0	0	0	0	0	MSS	0
TCGA-D7-8575	STAD	1.16	0.12	0	0	1.28	0	0	0	0	0	0.08	0	0	0.72	0.1	0.22	0.02	0.04	0	0.02	0	0.08	MSS	0
TCGA-D7-8576	STAD	1.34	0.14	0	0	1.48	0	0	0	0	0.04	0.02	0	0	0.7	0.06	0.38	0.02	0.06	0.02	0.02	0	0.16	MSS	0
TCGA-D7-8578	STAD	1.34	0.04	0	0	1.38	0	0	0	0	0	0.04	0	0	0.9	0.02	0.3	0.02	0.04	0	0.02	0	0.04	MSS	0
TCGA-D7-8579	STAD	2.78	0.06	0	0	2.84	0	0	0	0	0	0.04	0	0	1.76	0.08	0.7	0.02	0.08	0	0.1	0	0.02	MSS	0
TCGA-D7-A4YT	STAD	6.78	0.86	0	0	7.64	0	0	0	0	0.3	0.12	0.12	0.02	3.78	0.24	1.72	0.2	0.4	0.04	0.18	0.04	0.36	MSS	0
TCGA-D7-A4YU	STAD	4.92	0.12	0	0	5.04	0	0	0	0	0.04	0.02	0	0.04	3.26	0.2	0.82	0.06	0.04	0.08	0.06	0.08	0.14	MSS	0
TCGA-D7-A4YV	STAD	19.3	4.3	0	0	23.6	0	0	0	0	2.94	0.48	0.04	0	11.28	0.84	4.82	0.32	1.04	0.14	0.48	0.04	0.68	MSI-H	1
TCGA-D7-A4YX	STAD	1.98	0.06	0	0	2.04	0	0	0	0	0.02	0	0.02	0	1.22	0.08	0.44	0.02	0.1	0	0.06	0	0.08	MSS	0
TCGA-D7-A4YY	STAD	10.92	2.48	0	0	13.4	0	0	0	0	1.18	0.58	0.06	0.02	5.76	0.24	3.26	0.12	0.66	0.02	0.28	0.06	0.76	MSI-H	1
TCGA-D7-A4Z0	STAD	7.06	0.08	0.02	0	7.14	0.02	0.002832861	0	0.00280112	0.04	0.02	0	0	5.02	0.12	1.24	0.02	0.18	0.04	0.08	0.02	0.22	MSS	0
TCGA-D7-A6ET	STAD	0.76	0	0	0	0.76	0	0	0	0	0	0	0	0	0.4	0.04	0.22	0	0.04	0.02	0	0	0.02	MSS	0
TCGA-D7-A6EV	STAD	3.72	0.24	0	0	3.96	0	0	0	0	0.12	0	0	0	2.4	0.12	0.92	0.02	0.14	0.02	0.04	0	0.06	MSI-L	0
TCGA-D7-A6EX	STAD	2.86	0.06	0	0	2.92	0	0	0	0	0	0.02	0.02	0	1.78	0.12	0.7	0.04	0.1	0	0.06	0	0.08	MSS	0
TCGA-D7-A6EY	STAD	29.9	6.48	0.02	0	36.38	0.02	0.000668896	0	0.000549753	4.36	0.94	0.1	0.04	18.24	0.48	7.26	0.38	1.68	0.22	0.62	0.12	1.26	MSI-H	1
TCGA-D7-A6EZ	STAD	6.42	0.7	0	0	7.12	0	0	0	0	0.34	0.02	0.18	0.02	4.08	0.28	1.02	0.14	0.22	0.06	0.18	0	0.32	MSS	0
TCGA-D7-A6F0	STAD	3.04	0.16	0	0	3.2	0	0	0	0	0.08	0.04	0	0	1.86	0.1	0.78	0.04	0.12	0	0.04	0	0.1	MSS	0
TCGA-D7-A6F2	STAD	1.66	0.04	0	0	1.7	0	0	0	0	0.02	0	0	0	1.16	0.02	0.3	0.02	0.04	0	0.06	0.02	0.06	MSS	0
TCGA-D7-A747	STAD	2.16	0.1	0	0	2.26	0	0	0	0	0.04	0	0	0	1.6	0.04	0.36	0	0.08	0.02	0.04	0	0.04	MSS	0
TCGA-D7-A748	STAD	0.98	0.04	0	0	1.02	0	0	0	0	0.02	0.02	0	0	0.56	0.06	0.26	0.02	0.02	0	0	0	0.04	MSS	0
TCGA-D7-A74A	STAD	3.72	0.1	0	0	3.82	0	0	0	0	0.04	0	0.02	0	1.98	0.2	0.86	0.06	0.26	0	0.08	0.02	0.22	MSS	0
TCGA-D7-A74B	STAD	0.64	0.06	0	0	0.7	0	0	0	0	0.04	0.02	0	0	0.36	0.02	0.18	0	0.04	0.02	0	0	0	MSS	0
TCGA-EQ-5647	STAD	1.72	0.02	0	0	1.74	0	0	0	0	0	0	0	0	1.14	0.06	0.38	0	0.1	0	0	0	0.02	MSS	0
TCGA-EQ-8122	STAD	4.16	0.22	0.02	0	4.38	0.02	0.004807692	0	0.00456621	0.1	0.04	0.02	0.02	2.56	0.2	0.86	0.04	0.18	0.04	0.12	0	0.1	MSS	0
TCGA-EQ-A4SO	STAD	4.04	0.66	0	0	4.7	0	0	0	0	0.28	0.06	0.14	0.04	2.38	0.2	0.84	0.08	0.16	0.06	0.12	0.04	0.18	MSI-L	0
TCGA-F1-6177	STAD	27.46	8.42	0	0.02	35.88	0.02	0	0.002375297	0.000557414	4.8	1.42	0.08	0	16.04	0.86	7.42	0.22	1.8	0.28	0.68	0.16	1.22	MSI-H	1
TCGA-F1-6874	STAD	18.74	5.58	0	0.02	24.32	0.02	0	0.003584229	0.000822368	3.56	0.88	0.12	0.02	10.74	0.64	5.16	0.28	0.98	0.12	0.4	0.18	0.78	MSI-H	1
TCGA-F1-6875	STAD	2.22	0.04	0	0	2.26	0	0	0	0	0.02	0	0	0	1.36	0.1	0.46	0.06	0.08	0	0.04	0.02	0.04	MSS	0
TCGA-F1-A448	STAD	12.42	3	0	0	15.42	0	0	0	0	2.28	0.28	0.1	0	7.42	0.32	3.36	0.16	0.46	0.08	0.18	0	0.44	MSI-H	1
TCGA-F1-A72C	STAD	1.16	0.14	0	0	1.3	0	0	0	0	0.08	0.04	0	0	0.64	0.02	0.38	0	0.04	0	0.02	0	0.02	MSS	0
TCGA-FP-7735	STAD	1.1	0.1	0	0	1.2	0	0	0	0	0.06	0	0	0	0.72	0	0.28	0.02	0.02	0	0.02	0	0.04	MSS	0
TCGA-FP-7829	STAD	5.88	0.24	0.02	0	6.12	0.02	0.003401361	0	0.003267974	0.06	0.06	0.02	0.02	3.52	0.28	1.38	0.06	0.12	0.06	0.12	0.02	0.2	MSS	0
TCGA-FP-7916	STAD	2.28	0.14	0	0	2.42	0	0	0	0	0.04	0.04	0.04	0	1.44	0.02	0.54	0.04	0.08	0	0.06	0	0.08	MSS	0
TCGA-FP-7998	STAD	1.48	0.02	0	0	1.5	0	0	0	0	0.02	0	0	0	0.88	0.14	0.32	0.04	0	0	0.04	0	0.04	MSS	0
TCGA-FP-8099	STAD	3.46	0.2	0	0	3.66	0	0	0	0	0.04	0.1	0	0.02	2	0.16	0.94	0.02	0.08	0.04	0.1	0	0.08	MSS	0
TCGA-FP-8210	STAD	0.08	0	0	0	0.08	0	0	0	0	0	0	0	0	0.06	0	0.02	0	0	0	0	0	0	MSS	0
TCGA-FP-8211	STAD	2.38	0.3	0	0	2.68	0	0	0	0	0.16	0.04	0.04	0	1.5	0.16	0.44	0.04	0.04	0	0.06	0	0.12	MSS	0
TCGA-FP-8631	STAD	2.34	0.12	0	0	2.46	0	0	0	0	0.02	0.06	0	0.02	1.28	0.16	0.6	0	0.04	0.06	0.08	0	0.1	MSS	0
TCGA-FP-A4BE	STAD	32.6	7.12	0.02	0.02	39.72	0.04	0.000613497	0.002808989	0.001007049	4.28	1.16	0.06	0.02	19.42	1.06	8.12	0.44	1.86	0.16	0.78	0.12	1.66	MSI-H	1
TCGA-FP-A4BF	STAD	2.34	0.1	0	0	2.44	0	0	0	0	0.04	0	0	0.02	1.48	0.1	0.56	0.04	0.08	0.02	0.02	0.02	0	MSS	0
TCGA-FP-A8CX	STAD	2.16	0.12	0	0	2.28	0	0	0	0	0.02	0.04	0.04	0	1.3	0.06	0.44	0.06	0.08	0.04	0.02	0	0.1	MSS	0
TCGA-FP-A9TM	STAD	3.72	0.14	0	0	3.86	0	0	0	0	0.06	0	0	0	2.36	0.2	0.76	0.08	0.06	0	0.04	0.02	0.12	MSS	0
TCGA-HF-7131	STAD	2.14	0.06	0	0	2.2	0	0	0	0	0.06	0	0	0	1.32	0.1	0.46	0.02	0.08	0	0.02	0	0.06	MSS	0
TCGA-HF-7132	STAD	25.7	5.56	0.02	0	31.26	0.02	0.00077821	0	0.000639795	3.6	1.12	0.08	0	15.46	0.86	6.68	0.32	0.96	0.16	0.48	0.08	0.84	MSI-H	1
TCGA-HF-7133	STAD	1.9	0.4	0	0	2.3	0	0	0	0	0.04	0.2	0	0.06	1.22	0.12	0.38	0.02	0.1	0	0.02	0	0.06	MSS	0
TCGA-HF-7134	STAD	6.72	0.1	0	0	6.82	0	0	0	0	0.06	0.04	0	0	4.36	0.24	1.52	0.12	0.12	0.04	0.06	0	0.12	MSI-L	0
TCGA-HF-7136	STAD	1.86	0.32	0	0	2.18	0	0	0	0	0.1	0.08	0.02	0	1.22	0.04	0.36	0.08	0.06	0	0.06	0.02	0.08	MSS	0
TCGA-HF-A5NB	STAD	29.34	8.7	0.02	0.04	38.04	0.06	0.000681663	0.004597701	0.001577287	5.02	1.18	0.2	0	16.92	0.6	7.44	0.48	2.62	0.14	0.76	0.22	1.64	MSI-H	1
TCGA-HJ-7597	STAD	16.84	3.12	0.02	0	19.96	0.02	0.001187648	0	0.001002004	2.26	0.42	0.04	0	9.64	0.5	4.96	0.44	0.62	0.04	0.22	0.04	0.46	MSI-H	1
TCGA-HU-8238	STAD	4.16	0.18	0	0.02	4.34	0.02	0	0.111111111	0.004608295	0.1	0.02	0.02	0	2.56	0.2	0.8	0.04	0.14	0.02	0.04	0.06	0.2	MSS	0
TCGA-HU-8243	STAD	3.14	0.2	0	0	3.34	0	0	0	0	0.02	0.1	0.04	0	1.92	0.12	0.74	0.04	0.14	0	0.04	0.02	0.08	MSS	0
TCGA-HU-8244	STAD	3.02	0.16	0	0	3.18	0	0	0	0	0.08	0.04	0	0	1.72	0.06	0.94	0.04	0.04	0.02	0.16	0.02	0.02	MSI-L	0
TCGA-HU-8245	STAD	1.48	0.14	0	0	1.62	0	0	0	0	0.1	0.04	0	0	0.88	0.06	0.3	0.08	0.02	0	0.02	0.02	0.06	MSS	0
TCGA-HU-8249	STAD	3.54	0.16	0	0	3.7	0	0	0	0	0.04	0.04	0.02	0	2.2	0.12	0.86	0.02	0.14	0	0.06	0.02	0.1	MSS	0
TCGA-HU-8602	STAD	34.4	9.18	0.02	0	43.58	0.02	0.000581395	0	0.000458926	5.96	0.8	0.18	0.04	19.74	0.92	9.36	0.52	2.02	0.24	0.92	0.26	1.62	MSI-H	1
TCGA-HU-8604	STAD	5.02	0.16	0	0	5.18	0	0	0	0	0.06	0.04	0.02	0.02	3.22	0.14	1.28	0	0.06	0.02	0.08	0.02	0.1	MSS	0
TCGA-HU-8608	STAD	2.06	0.14	0	0	2.2	0	0	0	0	0.04	0.06	0	0	1.26	0.12	0.42	0.1	0.06	0.02	0	0	0.1	MSS	0
TCGA-HU-8610	STAD	1.3	0.08	0	0	1.38	0	0	0	0	0	0	0.04	0	0.92	0.08	0.22	0.04	0.04	0	0	0	0.02	MSS	0
TCGA-HU-A4G2	STAD	1.06	0.04	0	0	1.1	0	0	0	0	0.02	0.02	0	0	0.56	0.08	0.34	0.04	0.04	0	0	0	0	MSS	0
TCGA-HU-A4G3	STAD	2.44	0.26	0	0	2.7	0	0	0	0	0.1	0.06	0.04	0.02	1.6	0.02	0.66	0	0.08	0	0.02	0	0.06	MSS	0
TCGA-HU-A4G6	STAD	1.84	0.16	0	0	2	0	0	0	0	0.1	0	0.02	0	1.2	0.02	0.46	0.02	0.02	0	0	0.02	0.04	MSS	0
TCGA-HU-A4G8	STAD	31.98	7.68	0.04	0	39.66	0.04	0.001250782	0	0.001008573	5.42	0.76	0.06	0.02	18.8	0.8	8.74	0.34	1.5	0.18	0.8	0.1	1.12	MSI-H	1
TCGA-HU-A4G9	STAD	16.68	4.5	0.02	0	21.18	0.02	0.001199041	0	0.000944287	3.02	0.54	0.06	0	9.44	0.42	4.68	0.26	0.96	0.08	0.54	0.04	0.72	MSI-H	1
TCGA-HU-A4GC	STAD	3.5	0.18	0	0	3.68	0	0	0	0	0.06	0.04	0	0.02	2.02	0.2	0.86	0.08	0.06	0	0.04	0.04	0.12	MSI-L	0
TCGA-HU-A4GD	STAD	2.02	0.12	0	0	2.14	0	0	0	0	0	0.06	0.02	0	1.26	0.06	0.44	0.02	0.04	0.02	0	0	0.12	MSS	0
TCGA-HU-A4GF	STAD	3.2	0.34	0	0	3.54	0	0	0	0	0.18	0.06	0.02	0	2.02	0.12	0.72	0.1	0.14	0	0.04	0	0.06	MSS	0
TCGA-HU-A4GH	STAD	17.96	0.2	0	0	18.16	0	0	0	0	0.08	0.04	0	0	12.8	0.1	2.98	0.16	0.38	0.08	0.34	0.12	0.58	MSS	0
TCGA-HU-A4GJ	STAD	0.08	0	0	0	0.08	0	0	0	0	0	0	0	0	0.04	0	0.02	0	0	0	0.02	0	0	MSS	0
TCGA-HU-A4GN	STAD	24.5	5.74	0	0	30.24	0	0	0	0	3.78	0.76	0.14	0.02	14.96	0.68	6.32	0.26	1.16	0.08	0.44	0.08	0.84	MSI-H	1
TCGA-HU-A4GP	STAD	4.8	0.26	0	0	5.06	0	0	0	0	0.08	0.1	0	0.02	2.8	0.14	1.28	0.04	0.2	0	0.1	0.02	0.14	MSI-L	0
TCGA-HU-A4GQ	STAD	39.64	8.24	0.02	0	47.88	0.02	0.000504541	0	0.000417711	5.32	1.34	0.14	0	23.7	1.18	10.26	0.42	1.6	0.16	0.84	0.12	1.6	MSI-H	1
TCGA-HU-A4GT	STAD	31.58	8.14	0.04	0.02	39.72	0.06	0.001266624	0.002457002	0.001510574	4.64	1.82	0.14	0.04	18.66	0.68	8.24	0.5	1.7	0.1	0.86	0.18	1.42	MSI-H	1
TCGA-HU-A4GU	STAD	33.66	5.28	0.02	0	38.94	0.02	0.000594177	0	0.000513611	3.58	0.52	0.02	0	19.94	0.92	9.18	0.3	1.6	0.12	0.62	0.14	1.42	MSI-H	1
TCGA-HU-A4GX	STAD	26.18	6.32	0.02	0	32.5	0.02	0.000763942	0	0.000615385	4.46	0.72	0.16	0	15.18	0.9	6.78	0.44	1.18	0.18	0.44	0.18	1.06	MSI-H	1
TCGA-HU-A4GY	STAD	1.46	0.08	0	0	1.54	0	0	0	0	0	0	0.02	0.02	0.88	0.04	0.4	0.04	0.06	0	0	0.02	0.02	MSS	0
TCGA-HU-A4H0	STAD	4.2	0.14	0	0	4.34	0	0	0	0	0.06	0.06	0	0	2.74	0.12	0.98	0.04	0.06	0.02	0.08	0.02	0.08	MSS	0
TCGA-HU-A4H2	STAD	4.42	0.2	0	0	4.62	0	0	0	0	0.04	0	0.02	0.04	2.68	0.24	0.86	0.04	0.22	0	0.14	0.04	0.18	MSS	0
TCGA-HU-A4H3	STAD	18.98	5.42	0.02	0	24.4	0.02	0.001053741	0	0.000819672	3.68	0.66	0.08	0.04	10.68	0.54	5.04	0.32	1.04	0.14	0.52	0.2	0.98	MSI-H	1
TCGA-HU-A4H4	STAD	14.48	2.06	0	0	16.54	0	0	0	0	1.4	0.32	0	0	9	0.24	3.72	0.2	0.38	0.06	0.24	0.06	0.6	MSI-H	1
TCGA-HU-A4H5	STAD	6.38	0.5	0	0	6.88	0	0	0	0	0.22	0	0.16	0	4.02	0.32	1.18	0.2	0.24	0	0.06	0.06	0.18	MSS	0
TCGA-HU-A4H6	STAD	2.82	0.04	0	0	2.86	0	0	0	0	0.02	0.02	0	0	1.78	0.06	0.72	0.02	0.14	0	0.06	0	0	MSS	0
TCGA-HU-A4H8	STAD	25.58	5.84	0.02	0.04	31.42	0.06	0.000781861	0.006849315	0.001909612	3.52	0.84	0.08	0.02	15.06	0.54	6.88	0.32	1.54	0.18	0.54	0.16	0.96	MSI-H	1
TCGA-HU-A4HB	STAD	0.28	0	0	0	0.28	0	0	0	0	0	0	0	0	0.18	0	0.02	0.02	0.04	0	0	0	0.02	MSS	0
TCGA-HU-A4HD	STAD	4.64	0.26	0	0	4.9	0	0	0	0	0	0.14	0.02	0	2.68	0.18	1.04	0.08	0.18	0.02	0.02	0.04	0.32	MSI-L	0
TCGA-IN-7806	STAD	1.76	0.08	0	0	1.84	0	0	0	0	0.04	0.02	0	0	1.08	0.12	0.34	0.06	0.02	0.02	0.02	0	0.04	MSS	0
TCGA-IN-7808	STAD	2.4	0.12	0	0	2.52	0	0	0	0	0	0.04	0.02	0.02	1.52	0.2	0.52	0.06	0	0	0.06	0	0.08	MSS	0
TCGA-IN-8462	STAD	2.88	0.2	0	0	3.08	0	0	0	0	0.04	0.08	0.02	0.02	1.74	0.1	0.54	0.02	0.16	0.04	0	0.04	0.16	MSI-L	0
TCGA-IN-8663	STAD	4.04	0.08	0.02	0	4.12	0.02	0.004950495	0	0.004854369	0	0.06	0	0	2.38	0.12	0.88	0.04	0.16	0.06	0.14	0.06	0.12	MSI-L	0
TCGA-IN-A6RI	STAD	2.44	0.02	0	0	2.46	0	0	0	0	0.02	0	0	0	1.46	0.1	0.6	0.04	0.08	0	0.02	0	0.04	MSS	0
TCGA-IN-A6RJ	STAD	3	0.08	0	0	3.08	0	0	0	0	0.06	0	0.02	0	1.76	0.1	0.82	0	0.12	0	0.02	0	0.14	MSS	0
TCGA-IN-A6RL	STAD	11.46	0.78	0	0	12.24	0	0	0	0	0.24	0.1	0.2	0.04	7.12	0.42	2.4	0.12	0.42	0.04	0.3	0.08	0.48	MSS	0
TCGA-IN-A6RN	STAD	2.84	0.14	0	0	2.98	0	0	0	0	0.04	0.04	0.02	0	1.62	0.12	0.74	0.02	0.14	0.04	0.06	0	0.08	MSS	0
TCGA-IN-A6RO	STAD	6.88	0.32	0	0	7.2	0	0	0	0	0.16	0.1	0.02	0	4.32	0.28	1.4	0.06	0.24	0.06	0.16	0.06	0.18	MSI-L	0
TCGA-IN-A6RP	STAD	3.82	0.36	0	0	4.18	0	0	0	0	0.06	0.12	0.04	0.02	2.34	0.3	0.76	0.02	0.12	0	0.12	0.04	0.12	MSS	0
TCGA-IN-A6RR	STAD	3.76	0.2	0	0	3.96	0	0	0	0	0.02	0.08	0	0	2.2	0.16	0.96	0.06	0.18	0.02	0.08	0.04	0.1	MSS	0
TCGA-IN-A6RS	STAD	2.6	0.12	0	0	2.72	0	0	0	0	0.02	0.02	0.02	0	1.38	0.08	0.78	0.06	0.1	0.02	0.04	0	0.08	MSS	0
TCGA-IN-A7NR	STAD	1.96	0.08	0	0	2.04	0	0	0	0	0.02	0.02	0	0	1.36	0.02	0.36	0.06	0.04	0	0.06	0.02	0	MSS	0
TCGA-IN-A7NT	STAD	2.7	0.08	0	0	2.78	0	0	0	0	0.02	0.02	0	0.04	1.68	0.06	0.72	0.02	0.08	0	0	0	0.06	MSI-L	0
TCGA-IN-A7NU	STAD	2.24	0.06	0	0	2.3	0	0	0	0	0.02	0.02	0	0	1.3	0.04	0.56	0.06	0.04	0.04	0.02	0.02	0.04	MSS	0
TCGA-IN-AB1V	STAD	1.32	0.08	0	0	1.4	0	0	0	0	0	0.04	0	0	0.74	0	0.46	0.02	0.02	0	0.04	0.02	0.04	MSS	0
TCGA-IN-AB1X	STAD	2.72	0.08	0	0	2.8	0	0	0	0	0.06	0.02	0	0	1.86	0.06	0.48	0	0.1	0	0.08	0.02	0.08	MSI-L	0
TCGA-IP-7968	STAD	2.58	0.14	0	0	2.72	0	0	0	0	0.04	0.06	0.02	0	1.62	0.22	0.5	0.02	0.04	0	0.04	0	0.1	MSS	0
TCGA-KB-A6F7	STAD	2.44	0.32	0	0	2.76	0	0	0	0	0.14	0.06	0.04	0	1.46	0.16	0.54	0.08	0.08	0	0.06	0.02	0.08	MSS	0
TCGA-KB-A93G	STAD	2.24	0.06	0	0	2.3	0	0	0	0	0.06	0	0	0	1.28	0.16	0.44	0.04	0.06	0	0.06	0	0.16	MSS	0
TCGA-KB-A93H	STAD	5.36	0.12	0.04	0	5.48	0.04	0.007462687	0	0.00729927	0.06	0.04	0	0	3.18	0.16	1.22	0.02	0.12	0.04	0.1	0.04	0.18	MSS	0
TCGA-KB-A93J	STAD	1.08	2.68	0	0	3.76	0	0	0	0	0.78	0.76	0.32	0.16	0.76	0.12	0.14	0.22	0.12	0	0.14	0.02	0.12	MSS	0
TCGA-MX-A5UG	STAD	0.94	0	0	0	0.94	0	0	0	0	0	0	0	0	0.58	0.02	0.24	0.04	0	0	0.06	0	0	MSS	0
TCGA-MX-A5UJ	STAD	29.56	7.6	0	0	37.16	0	0	0	0	4.62	1.26	0.08	0	17.34	0.9	7.92	0.4	1.18	0.1	0.86	0.18	1.38	MSI-H	1
TCGA-MX-A663	STAD	1.9	0.04	0	0	1.94	0	0	0	0	0.02	0.02	0	0	1.34	0.14	0.26	0	0.04	0	0.04	0	0.04	MSS	0
TCGA-MX-A666	STAD	2.42	0.32	0	0	2.74	0	0	0	0	0.08	0.06	0.06	0.02	1.52	0.06	0.54	0.06	0.08	0	0.04	0	0.14	MSS	0
TCGA-R5-A7O7	STAD	2.94	0.02	0	0	2.96	0	0	0	0	0	0.02	0	0	1.84	0.08	0.7	0.04	0.1	0.02	0.02	0	0.08	MSS	0
TCGA-R5-A7ZE	STAD	3.6	0.14	0	0	3.74	0	0	0	0	0.08	0	0.02	0.02	2.26	0.16	0.78	0.02	0.02	0.02	0.06	0.02	0.16	MSS	0
TCGA-R5-A7ZF	STAD	1.42	0.06	0	0	1.48	0	0	0	0	0	0	0.04	0	0.76	0.1	0.38	0	0.04	0.02	0.02	0.04	0.04	MSS	0
TCGA-R5-A7ZI	STAD	18.24	3.72	0	0	21.96	0	0	0	0	2.4	0.52	0.12	0.04	10.68	0.6	4.7	0.24	0.74	0.1	0.4	0.16	0.7	MSI-H	1
TCGA-R5-A7ZR	STAD	1.72	0.04	0	0	1.76	0	0	0	0	0	0.02	0	0	0.96	0.1	0.42	0	0.08	0.02	0.06	0.02	0.04	MSS	0
TCGA-R5-A804	STAD	1.78	0.06	0	0	1.84	0	0	0	0	0.02	0.02	0	0	1	0.18	0.5	0.02	0	0	0.02	0.02	0.02	MSI-L	0
TCGA-R5-A805	STAD	3	0.06	0	0	3.06	0	0	0	0	0.02	0	0.02	0	2.04	0.04	0.56	0.02	0.08	0	0.08	0.04	0.02	MSI-L	0
TCGA-RD-A7BS	STAD	1.38	0.1	0	0	1.48	0	0	0	0	0.02	0.02	0	0.02	0.72	0.04	0.36	0.04	0.14	0	0.02	0	0.02	MSS	0
TCGA-RD-A7BT	STAD	5.32	0.2	0	0	5.52	0	0	0	0	0.08	0.02	0.02	0	3.54	0.14	1.02	0.04	0.16	0.06	0.04	0	0.18	MSI-L	0
TCGA-RD-A7BW	STAD	1.74	0.04	0	0	1.78	0	0	0	0	0.02	0	0	0	0.96	0.12	0.36	0.02	0.06	0.02	0.04	0.02	0.1	MSS	0
TCGA-RD-A7C1	STAD	6.68	0.16	0	0	6.84	0	0	0	0	0.02	0.02	0.02	0.02	4.46	0.24	1.34	0.08	0.2	0.04	0.08	0.02	0.14	MSS	0
TCGA-RD-A8MV	STAD	1.58	0.16	0	0	1.74	0	0	0	0	0.08	0.04	0.02	0	1.14	0.14	0.18	0	0.06	0	0.02	0.02	0.02	MSS	0
TCGA-RD-A8MW	STAD	1.72	0.26	0	0	1.98	0	0	0	0	0.1	0.06	0	0.06	1.04	0.02	0.52	0.04	0	0	0.06	0	0.06	MSS	0
TCGA-RD-A8N0	STAD	0.06	0.02	0	0	0.08	0	0	0	0	0	0.02	0	0	0.02	0.02	0	0	0	0	0	0	0	MSS	0
TCGA-RD-A8N1	STAD	2.3	0.26	0	0	2.56	0	0	0	0	0.16	0	0.06	0	1.54	0.08	0.4	0.08	0.08	0	0.04	0.02	0.04	MSS	0
TCGA-RD-A8N4	STAD	0.06	0.02	0	0	0.08	0	0	0	0	0	0	0.02	0	0.02	0	0.02	0	0.02	0	0	0	0	MSS	0
TCGA-RD-A8N5	STAD	0.82	0.02	0	0	0.84	0	0	0	0	0	0	0.02	0	0.56	0.04	0.16	0	0	0	0.02	0	0.02	MSS	0
TCGA-RD-A8N6	STAD	3.76	0.36	0	0	4.12	0	0	0	0	0.14	0.08	0.02	0.04	2.2	0.24	0.94	0.1	0.14	0	0.04	0	0.12	MSS	0
TCGA-RD-A8N9	STAD	2.96	0.14	0	0	3.1	0	0	0	0	0.06	0.02	0	0	1.68	0.08	0.94	0.06	0.14	0	0	0	0.04	MSS	0
TCGA-RD-A8NB	STAD	14.1	2.44	0.04	0	16.54	0.04	0.002836879	0	0.00241838	1.7	0.28	0.06	0	7.88	0.62	3.76	0.32	0.56	0.06	0.28	0.06	0.56	MSI-H	1
TCGA-SW-A7EA	STAD	13.48	3.2	0	0.02	16.68	0.02	0	0.00625	0.001199041	1.74	0.72	0	0.02	7.66	0.5	3.46	0.22	0.8	0.08	0.4	0.06	0.6	MSI-H	1
TCGA-SW-A7EB	STAD	3.38	0.08	0	0	3.46	0	0	0	0	0	0.04	0.02	0	2.14	0.18	0.64	0.02	0.12	0.06	0.06	0	0.16	MSS	0
TCGA-VQ-A8DL	STAD	1.28	2.84	0	0	4.12	0	0	0	0	0.6	0.96	0.22	0.26	0.76	0.12	0.38	0.2	0.2	0	0.06	0.04	0.14	MSS	0
TCGA-VQ-A8DT	STAD	4.12	0.18	0	0	4.3	0	0	0	0	0.1	0.02	0.02	0	2.9	0.22	0.7	0.04	0.04	0.04	0.04	0	0.06	MSS	0
TCGA-VQ-A8DU	STAD	3.28	0.18	0	0	3.46	0	0	0	0	0.06	0.02	0.02	0.02	2.32	0.2	0.52	0.04	0.06	0	0.02	0.02	0.06	MSS	0
TCGA-VQ-A8DV	STAD	1.48	0.16	0	0	1.64	0	0	0	0	0.04	0.08	0	0.02	0.96	0.08	0.32	0.02	0.02	0	0	0	0.04	MSS	0
TCGA-VQ-A8DZ	STAD	1.96	0.08	0	0	2.04	0	0	0	0	0	0.06	0	0.02	1.26	0.04	0.34	0.02	0	0	0.08	0.04	0.04	MSS	0
TCGA-VQ-A8E0	STAD	2.44	0.12	0	0	2.56	0	0	0	0	0.02	0.06	0	0	1.46	0.16	0.46	0	0.18	0.02	0	0.02	0.08	MSS	0
TCGA-VQ-A8E2	STAD	2.6	0.16	0	0	2.76	0	0	0	0	0.08	0.08	0	0	1.82	0.02	0.56	0.02	0.02	0.04	0.02	0	0.04	MSS	0
TCGA-VQ-A8E3	STAD	15.34	3.74	0	0	19.08	0	0	0	0	2.36	0.46	0.08	0	9.16	0.46	3.5	0.32	1	0.1	0.16	0.1	0.82	MSI-H	1
TCGA-VQ-A8E7	STAD	2.46	0.08	0	0	2.54	0	0	0	0	0.04	0.02	0	0.02	1.34	0.12	0.72	0	0.06	0	0.02	0	0.12	MSS	0
TCGA-VQ-A8P2	STAD	170.78	9.74	0.06	0.02	180.52	0.08	0.000351329	0.002053388	0.000443164	4.58	3.14	0.08	0.06	99.7	8.3	42.28	2.64	6.28	0.7	2.88	0.6	5.5	MSI-H	1
TCGA-VQ-A8P3	STAD	6.94	0.16	0	0	7.1	0	0	0	0	0.06	0.04	0.02	0	4.58	0.12	1.3	0.06	0.3	0.04	0.24	0.06	0.12	MSS	0
TCGA-VQ-A8P5	STAD	4.6	0.14	0	0	4.74	0	0	0	0	0.02	0.06	0.02	0.02	3.16	0.14	0.86	0.04	0.14	0.02	0.08	0	0.16	MSI-L	0
TCGA-VQ-A8P8	STAD	2.44	0.06	0	0	2.5	0	0	0	0	0	0.06	0	0	1.44	0.12	0.72	0.02	0.04	0.02	0.02	0.02	0.02	MSS	0
TCGA-VQ-A8PB	STAD	16.56	4.74	0.02	0	21.3	0.02	0.001207729	0	0.000938967	2.9	0.66	0.06	0	9.72	0.42	4.4	0.1	1.24	0.04	0.4	0.1	0.86	MSI-H	1
TCGA-VQ-A8PC	STAD	2.92	0.14	0	0	3.06	0	0	0	0	0.04	0.02	0.06	0.02	2.06	0.08	0.56	0.04	0.1	0	0.04	0	0	MSS	0
TCGA-VQ-A8PD	STAD	1.78	0.04	0	0	1.82	0	0	0	0	0.02	0	0	0	1.14	0.08	0.34	0.02	0.04	0.02	0.02	0	0.06	MSS	0
TCGA-VQ-A8PE	STAD	2.8	0.26	0.02	0	3.06	0.02	0.007142857	0	0.006535948	0.12	0.02	0.02	0.04	1.72	0.26	0.62	0.04	0.02	0	0.02	0.04	0.08	MSS	0
TCGA-VQ-A8PF	STAD	2.5	0.1	0	0	2.6	0	0	0	0	0.06	0.04	0	0	1.6	0.14	0.54	0.04	0.06	0	0.02	0	0.06	MSS	0
TCGA-VQ-A8PH	STAD	4.74	0.3	0	0	5.04	0	0	0	0	0.12	0.04	0.06	0.02	2.9	0.16	0.8	0.16	0.22	0.06	0.08	0	0.24	MSS	0
TCGA-VQ-A8PJ	STAD	3.62	0.08	0	0	3.7	0	0	0	0	0	0.04	0.02	0.02	2.32	0.08	0.76	0.04	0.02	0.02	0.04	0.04	0.14	MSS	0
TCGA-VQ-A8PK	STAD	2.2	0.02	0	0	2.22	0	0	0	0	0.02	0	0	0	1.56	0.02	0.48	0	0.02	0	0.04	0	0.04	MSS	0
TCGA-VQ-A8PM	STAD	1.18	0.08	0	0	1.26	0	0	0	0	0.02	0.06	0	0	0.76	0.04	0.26	0.02	0.04	0	0.02	0	0	MSS	0
TCGA-VQ-A8PO	STAD	17.84	5.32	0	0	23.16	0	0	0	0	3.24	0.7	0.06	0	10.3	0.24	4.72	0.34	1.42	0.04	0.42	0.1	1.1	MSI-H	1
TCGA-VQ-A8PP	STAD	30.14	7.68	0	0	37.82	0	0	0	0	5.12	0.9	0.08	0	17.66	0.8	7.76	0.52	1.94	0.1	0.64	0.06	1.46	MSI-H	1
TCGA-VQ-A8PQ	STAD	0.32	0	0	0	0.32	0	0	0	0	0	0	0	0	0.2	0	0.1	0	0	0	0	0	0	MSS	0
TCGA-VQ-A8PS	STAD	1.12	0.08	0	0	1.2	0	0	0	0	0	0.04	0	0.02	0.52	0.06	0.32	0	0.06	0.02	0.02	0.02	0.04	MSS	0
TCGA-VQ-A8PT	STAD	27.9	8.64	0.02	0.02	36.54	0.04	0.000716846	0.002314815	0.001094691	5.58	1.06	0.08	0.02	15.78	0.86	7.44	0.38	2.02	0.18	0.58	0.2	1.56	MSI-H	1
TCGA-VQ-A8PU	STAD	3.02	0.28	0.02	0	3.3	0.02	0.006622517	0	0.006060606	0.08	0.02	0.06	0	1.72	0.06	0.8	0.06	0.08	0.02	0.14	0.04	0.14	MSS	0
TCGA-VQ-A8PX	STAD	13.08	3.08	0.02	0	16.16	0.02	0.001529052	0	0.001237624	2.06	0.4	0.04	0	7.62	0.2	3.72	0.3	0.7	0.08	0.22	0.1	0.4	MSI-H	1
TCGA-VQ-A8PY	STAD	1.94	0.16	0	0.02	2.1	0.02	0	0.125	0.00952381	0.04	0.06	0	0.02	1.1	0.12	0.48	0.04	0.06	0.08	0.02	0	0.04	MSS	0
TCGA-VQ-A8PZ	STAD	1.94	0.06	0	0	2	0	0	0	0	0.02	0.02	0.02	0	1.3	0.02	0.5	0	0.06	0	0	0	0.06	MSS	0
TCGA-VQ-A91A	STAD	2.94	0.22	0	0	3.16	0	0	0	0	0.06	0.12	0.04	0	1.92	0.06	0.54	0.02	0.1	0	0.14	0	0.12	MSS	0
TCGA-VQ-A91D	STAD	50.92	11.06	0.02	0.02	61.98	0.04	0.000392773	0.001808318	0.000645369	7.3	1.44	0.1	0.02	30.46	1.42	13.16	0.44	2.72	0.24	1.16	0.28	2.08	MSI-H	1
TCGA-VQ-A91E	STAD	16.32	3.64	0	0.02	19.96	0.02	0	0.005494505	0.001002004	2.8	0.3	0.02	0	9.8	0.52	3.92	0.22	0.8	0.1	0.4	0.08	0.4	MSI-H	1
TCGA-VQ-A91K	STAD	28.82	7	0	0	35.82	0	0	0	0	4.52	0.9	0.06	0.08	16.44	0.94	7.78	0.2	1.54	0.12	0.76	0.16	1.46	MSI-H	1
TCGA-VQ-A91N	STAD	2.8	0.14	0	0	2.94	0	0	0	0	0.04	0.06	0	0.02	1.56	0.08	0.7	0	0.12	0.02	0.08	0	0.14	MSS	0
TCGA-VQ-A91Q	STAD	2.58	0.1	0	0	2.68	0	0	0	0	0.02	0.04	0	0.02	1.56	0.14	0.52	0.06	0.06	0.02	0.1	0	0.02	MSS	0
TCGA-VQ-A91S	STAD	5.88	0.42	0	0	6.3	0	0	0	0	0.18	0.02	0.14	0.02	3.84	0.1	1.32	0.08	0.2	0	0.06	0.02	0.2	MSS	0
TCGA-VQ-A91U	STAD	3.62	0.16	0.02	0	3.78	0.02	0.005524862	0	0.005291005	0.08	0.02	0	0	2.06	0.2	0.9	0.06	0.16	0	0.1	0	0.04	MSS	0
TCGA-VQ-A91V	STAD	5.88	0.06	0	0	5.94	0	0	0	0	0	0.02	0	0	3.86	0.1	1.18	0.02	0.28	0.02	0.06	0.04	0.18	MSS	0
TCGA-VQ-A91W	STAD	1.02	0.1	0	0	1.12	0	0	0	0	0.04	0.04	0	0	0.62	0.04	0.26	0	0.02	0	0.02	0	0.06	MSI-L	0
TCGA-VQ-A91X	STAD	5.02	0.28	0	0	5.3	0	0	0	0	0.08	0.14	0.02	0	3.32	0.18	0.94	0.06	0.18	0.02	0	0.02	0.22	MSI-L	0
TCGA-VQ-A91Y	STAD	1.08	0.06	0	0	1.14	0	0	0	0	0.02	0	0	0.02	0.64	0.08	0.2	0.02	0.02	0.02	0	0	0.08	MSS	0
TCGA-VQ-A91Z	STAD	3.3	0.16	0	0	3.46	0	0	0	0	0.08	0.06	0	0	1.94	0.14	0.8	0.08	0.14	0.02	0.02	0.02	0.04	MSS	0
TCGA-VQ-A922	STAD	3.8	0.12	0	0	3.92	0	0	0	0	0.04	0.08	0	0	2.42	0.12	0.74	0	0.14	0	0.14	0.04	0.12	MSI-L	0
TCGA-VQ-A923	STAD	2.42	0.16	0	0	2.58	0	0	0	0	0.06	0.02	0.02	0	1.22	0.18	0.78	0.06	0.06	0	0.08	0	0.04	MSS	0
TCGA-VQ-A924	STAD	25.64	9.06	0	0	34.7	0	0	0	0	6.26	1.2	0.1	0.04	15.14	0.78	6.64	0.3	1.5	0.12	0.5	0.18	1.1	MSI-H	1
TCGA-VQ-A925	STAD	2.9	0.16	0	0	3.06	0	0	0	0	0.06	0.04	0	0.02	1.84	0.1	0.64	0.04	0.16	0.04	0.06	0	0.02	MSS	0
TCGA-VQ-A927	STAD	1.12	0.12	0	0	1.24	0	0	0	0	0.06	0.06	0	0	0.72	0.02	0.24	0	0.04	0	0.02	0	0.06	MSS	0
TCGA-VQ-A928	STAD	1.6	0.12	0	0	1.72	0	0	0	0	0.04	0	0	0.02	0.98	0.02	0.36	0	0.08	0	0.06	0.02	0.04	MSS	0
TCGA-VQ-A92D	STAD	3.08	0.28	0	0	3.36	0	0	0	0	0.12	0.04	0.04	0	1.64	0.16	0.84	0.04	0.14	0	0.04	0.04	0.14	MSI-L	0
TCGA-VQ-A94O	STAD	1.4	0.04	0	0	1.44	0	0	0	0	0.04	0	0	0	0.84	0.02	0.38	0.02	0.04	0.02	0	0	0.04	MSS	0
TCGA-VQ-A94P	STAD	1.56	0	0	0	1.56	0	0	0	0	0	0	0	0	1.18	0	0.28	0	0.02	0	0	0	0.04	MSS	0
TCGA-VQ-A94R	STAD	7.28	0.34	0.02	0	7.62	0.02	0.002747253	0	0.002624672	0.14	0.04	0.08	0.02	4.46	0.24	1.6	0.06	0.3	0.02	0.2	0.02	0.2	MSI-L	0
TCGA-VQ-A94T	STAD	1.86	0.08	0	0	1.94	0	0	0	0	0.04	0	0.02	0	1.02	0.08	0.48	0.02	0.12	0	0.04	0.04	0.02	MSI-L	0
TCGA-VQ-A94U	STAD	3.76	0.22	0	0	3.98	0	0	0	0	0.06	0.08	0.02	0	2.26	0.14	0.9	0.06	0.12	0.06	0.06	0.04	0.08	MSS	0
TCGA-VQ-AA64	STAD	5.98	0.62	0	0	6.6	0	0	0	0	0.34	0.02	0.14	0	3.6	0.26	1.4	0.12	0.16	0	0.1	0.06	0.22	MSS	0
TCGA-VQ-AA68	STAD	4	0.2	0	0	4.2	0	0	0	0	0.08	0.04	0.02	0.04	2.76	0.12	0.68	0.02	0.08	0.02	0.14	0	0.08	MSS	0
TCGA-VQ-AA69	STAD	1.6	0.06	0	0	1.66	0	0	0	0	0.02	0	0.02	0	0.98	0.08	0.34	0	0.04	0	0	0	0.08	MSS	0
TCGA-VQ-AA6A	STAD	2.24	0.14	0	0	2.38	0	0	0	0	0.08	0.02	0	0.02	1.42	0.08	0.56	0.04	0.04	0	0.02	0	0.06	MSS	0
TCGA-VQ-AA6B	STAD	1.8	0.2	0	0	2	0	0	0	0	0.12	0	0	0.02	1.2	0.1	0.34	0.04	0.06	0.02	0.02	0.02	0.02	MSS	0
TCGA-VQ-AA6D	STAD	17.5	2.06	0.02	0	19.56	0.02	0.001142857	0	0.001022495	1.26	0.32	0.08	0	11.14	0.54	4.04	0.12	0.66	0.04	0.22	0.04	0.72	MSI-H	1
TCGA-VQ-AA6F	STAD	1	0.16	0	0	1.16	0	0	0	0	0.1	0	0.02	0	0.7	0.06	0.2	0.04	0.02	0	0	0	0.02	MSS	0
TCGA-VQ-AA6G	STAD	3.16	0.1	0	0	3.26	0	0	0	0	0.06	0.02	0.02	0	1.92	0.14	0.62	0.02	0.08	0.06	0.06	0.04	0.12	MSS	0
TCGA-VQ-AA6I	STAD	2.24	0.2	0	0	2.44	0	0	0	0	0.12	0.02	0	0.02	1.36	0.08	0.42	0.06	0.14	0	0.04	0.02	0.1	MSS	0
TCGA-VQ-AA6J	STAD	3.12	0.12	0	0	3.24	0	0	0	0	0.1	0	0	0	2	0.08	0.72	0.04	0.06	0.02	0.04	0.06	0.02	MSS	0
TCGA-VQ-AA6K	STAD	1.7	0.14	0	0	1.84	0	0	0	0	0.08	0.06	0	0	1.16	0.12	0.3	0	0.06	0	0.02	0	0.02	MSS	0
TCGA-ZA-A8F6	STAD	1.16	0.06	0	0	1.22	0	0	0	0	0.04	0.02	0	0	0.66	0.14	0.2	0.02	0.02	0	0.04	0.02	0.04	MSS	0
TCGA-ZQ-A9CR	STAD	2.5	0.12	0	0	2.62	0	0	0	0	0.04	0.04	0.02	0	1.58	0.04	0.56	0.06	0.06	0	0.06	0.02	0.02	MSI-L	0
TCGA-4E-A92E	UCEC	5.909090909	0.113636364	0	0	6.022727273	0	0	0	0	0.045454545	0.045454545	0	0	2.75	0.181818182	0.954545455	0.022727273	0.840909091	0.136363636	0.25	0.136363636	0.409090909	MSS	0
TCGA-5B-A90C	UCEC	1.659090909	0.227272727	0	0	1.886363636	0	0	0	0	0.068181818	0	0.045454545	0	0.863636364	0.068181818	0.272727273	0.022727273	0.363636364	0.022727273	0.022727273	0	0.090909091	MSS	0
TCGA-5S-A9Q8	UCEC	1.5	0.409090909	0	0	1.909090909	0	0	0	0	0.068181818	0.068181818	0.022727273	0	0.75	0.136363636	0.204545455	0.022727273	0.386363636	0.068181818	0.022727273	0.022727273	0.022727273	MSS	0
TCGA-A5-A0G1	UCEC	270.0454545	4.704545455	0.090909091	0.022727273	274.75	0.113636364	0.000336644	0.004830918	0.000413599	0.431818182	1.431818182	0	0.386363636	152.3181818	13.18181818	57.68181818	4.136363636	15.72727273	1.795454545	5	1.409090909	13.04545455	MSI-H	1
TCGA-A5-A0G2	UCEC	717.6590909	4.136363636	0.204545455	0.068181818	721.7954545	0.272727273	0.000285018	0.016483516	0.000377846	0.75	1.772727273	0.022727273	0.022727273	398.25	32.29545455	151.2954545	10.38636364	51.65909091	4.818181818	12.81818182	3.068181818	37.88636364	MSI-L	0
TCGA-A5-A0G3	UCEC	1.409090909	0.068181818	0	0	1.477272727	0	0	0	0	0	0	0.022727273	0	0.840909091	0.068181818	0.227272727	0	0.159090909	0	0	0	0.090909091	MSS	0
TCGA-A5-A0G5	UCEC	4.227272727	0.113636364	0.022727273	0	4.340909091	0.022727273	0.005376344	0	0.005235602	0.022727273	0.068181818	0	0	2.386363636	0.227272727	0.75	0.090909091	0.318181818	0.022727273	0	0.045454545	0.25	MSI-L	0
TCGA-A5-A0GB	UCEC	18.97727273	5.409090909	0	0.022727273	24.38636364	0.022727273	0	0.004201681	0.000931966	2.772727273	0.5	0.045454545	0.022727273	10.52272727	0.568181818	4.681818182	0.295454545	2.295454545	0.159090909	0.681818182	0.113636364	1.159090909	MSI-H	1
TCGA-A5-A0GD	UCEC	0.022727273	0	0	0	0.022727273	0	0	0	0	0	0	0	0	0.022727273	0	0	0	0	0	0	0	0	MSI-H	1
TCGA-A5-A0GH	UCEC	11.72727273	4.409090909	0	0	16.13636364	0	0	0	0	2.181818182	0.386363636	0.045454545	0.022727273	6.477272727	0.318181818	3.181818182	0.181818182	1.25	0.136363636	0.431818182	0.045454545	1.068181818	MSI-H	1
TCGA-A5-A0GI	UCEC	9.204545455	2.136363636	0	0	11.34090909	0	0	0	0	1.181818182	0.340909091	0.045454545	0	5.431818182	0.409090909	2.113636364	0.136363636	0.704545455	0.068181818	0.295454545	0.045454545	0.386363636	MSI-H	1
TCGA-A5-A0GJ	UCEC	2.227272727	0.113636364	0	0	2.340909091	0	0	0	0	0.045454545	0	0	0	1.295454545	0.090909091	0.454545455	0.068181818	0.090909091	0.022727273	0.045454545	0	0.159090909	MSS	0
TCGA-A5-A0GM	UCEC	1.204545455	0.136363636	0	0	1.340909091	0	0	0	0	0.045454545	0.045454545	0	0	0.795454545	0.068181818	0.181818182	0.022727273	0.090909091	0	0.022727273	0	0.022727273	MSS	0
TCGA-A5-A0GN	UCEC	1.704545455	0.068181818	0	0	1.772727273	0	0	0	0	0	0.045454545	0.022727273	0	1.136363636	0.022727273	0.295454545	0.022727273	0.090909091	0	0.045454545	0	0.068181818	MSS	0
TCGA-A5-A0GP	UCEC	50.40909091	0.386363636	0	0	50.79545455	0	0	0	0	0.045454545	0.25	0	0	28	3.704545455	9	0.318181818	4.318181818	0.340909091	0.727272727	0.25	2.613636364	MSS	0
TCGA-A5-A0GQ	UCEC	1.795454545	0.204545455	0	0	2	0	0	0	0	0.090909091	0.068181818	0.022727273	0.022727273	1.022727273	0.090909091	0.5	0	0.045454545	0	0.022727273	0	0.022727273	MSS	0
TCGA-A5-A0GU	UCEC	1.272727273	0.090909091	0	0	1.363636364	0	0	0	0	0.068181818	0.022727273	0	0	0.772727273	0.045454545	0.227272727	0.022727273	0.136363636	0	0	0	0.022727273	MSS	0
TCGA-A5-A0GV	UCEC	1.5	0.136363636	0	0	1.636363636	0	0	0	0	0.022727273	0.045454545	0.022727273	0	0.795454545	0.090909091	0.272727273	0.022727273	0.136363636	0.022727273	0.045454545	0.045454545	0.113636364	MSS	0
TCGA-A5-A0GW	UCEC	9.204545455	3.340909091	0	0	12.54545455	0	0	0	0	1.772727273	0.272727273	0.045454545	0	4.818181818	0.272727273	2.704545455	0.090909091	1.318181818	0.068181818	0.159090909	0.068181818	0.636363636	MSI-H	1
TCGA-A5-A0GX	UCEC	1.113636364	0.113636364	0	0	1.227272727	0	0	0	0	0	0	0.045454545	0	0.704545455	0.068181818	0.159090909	0	0.045454545	0	0	0.045454545	0.113636364	MSS	0
TCGA-A5-A0R6	UCEC	1.568181818	0.181818182	0	0	1.75	0	0	0	0	0.068181818	0.045454545	0	0.022727273	0.886363636	0.068181818	0.318181818	0.022727273	0.045454545	0.022727273	0.045454545	0	0.090909091	MSS	0
TCGA-A5-A0R7	UCEC	2.545454545	2.75	0	0	5.295454545	0	0	0	0	0.159090909	0.75	0	0.363636364	1.295454545	0.386363636	0.590909091	0.068181818	1.068181818	0.022727273	0.136363636	0	0.386363636	MSS	0
TCGA-A5-A0R8	UCEC	4.477272727	11.75	0	0	16.22727273	0	0	0	0	0.363636364	3.931818182	0.113636364	1.545454545	2.522727273	2.5	0.636363636	0.136363636	1.977272727	0.068181818	0.318181818	0.022727273	1.75	MSS	0
TCGA-A5-A0R9	UCEC	5.454545455	19.88636364	0	0	25.34090909	0	0	0	0	0.75	7.522727273	0.136363636	3.136363636	2.977272727	3.045454545	0.545454545	0.159090909	3.159090909	0.113636364	0.704545455	0.159090909	2.545454545	MSS	0
TCGA-A5-A0RA	UCEC	2	0.25	0	0	2.25	0	0	0	0	0.045454545	0.068181818	0.045454545	0.022727273	1.5	0.045454545	0.340909091	0.022727273	0.090909091	0	0.022727273	0	0.045454545	MSS	0
TCGA-A5-A0VO	UCEC	2.090909091	0.136363636	0	0	2.227272727	0	0	0	0	0.090909091	0	0.045454545	0	1.045454545	0.136363636	0.613636364	0.045454545	0.113636364	0	0.022727273	0	0.068181818	MSS	0
TCGA-A5-A0VP	UCEC	50.5	1.25	0.045454545	0	51.75	0.045454545	0.00090009	0	0.000878349	0.477272727	0.386363636	0	0.022727273	29.20454545	1.863636364	13.15909091	0.681818182	2.25	0.295454545	0.772727273	0.136363636	1.431818182	MSI-H	1
TCGA-A5-A0VQ	UCEC	10.61363636	2.863636364	0.022727273	0.022727273	13.47727273	0.045454545	0.002141328	0.007936508	0.003372681	1.636363636	0.386363636	0.068181818	0.022727273	6.181818182	0.363636364	2.477272727	0.204545455	0.795454545	0.068181818	0.409090909	0.045454545	0.681818182	MSI-H	1
TCGA-A5-A1OF	UCEC	405.3636364	3.659090909	0.068181818	0	409.0227273	0.068181818	0.000168199	0	0.000166694	0.568181818	0.954545455	0.022727273	0	196.1136364	12.90909091	75.86363636	5.613636364	62	6.522727273	8.5	3.75	22.88636364	MSI-H	1
TCGA-A5-A1OG	UCEC	1.022727273	0.022727273	0	0	1.045454545	0	0	0	0	0	0	0	0.022727273	0.704545455	0.022727273	0.159090909	0	0.022727273	0	0.022727273	0	0.022727273	MSS	0
TCGA-A5-A1OH	UCEC	4.5	0.204545455	0	0	4.704545455	0	0	0	0	0.113636364	0.022727273	0.022727273	0	1.977272727	0.136363636	0.886363636	0.090909091	0.704545455	0.136363636	0.068181818	0.068181818	0.272727273	MSS	0
TCGA-A5-A1OJ	UCEC	1.840909091	0.068181818	0	0	1.909090909	0	0	0	0	0	0.022727273	0	0	1.136363636	0.068181818	0.318181818	0	0.136363636	0.022727273	0.045454545	0	0.068181818	MSS	0
TCGA-A5-A1OK	UCEC	1.954545455	0.113636364	0	0	2.068181818	0	0	0	0	0.090909091	0	0	0	1.181818182	0.022727273	0.340909091	0	0.159090909	0.068181818	0.022727273	0.022727273	0.090909091	MSS	0
TCGA-A5-A2K2	UCEC	4.113636364	0.204545455	0	0	4.318181818	0	0	0	0	0.068181818	0	0	0.022727273	2.090909091	0.25	0.590909091	0.090909091	0.681818182	0	0.181818182	0.113636364	0.136363636	MSS	0
TCGA-A5-A2K3	UCEC	48.36363636	2.25	0.022727273	0.045454545	50.61363636	0.068181818	0.000469925	0.02020202	0.001347104	0.818181818	0.227272727	0	0.022727273	24.27272727	1.454545455	10.90909091	0.477272727	6.568181818	0.590909091	1	0.363636364	2.409090909	MSI-H	1
TCGA-A5-A2K4	UCEC	1.113636364	0.045454545	0	0	1.159090909	0	0	0	0	0	0	0	0.022727273	0.545454545	0	0.25	0.022727273	0.181818182	0	0.022727273	0	0.068181818	MSI-L	0
TCGA-A5-A2K5	UCEC	328.6136364	1.045454545	0.113636364	0	329.6590909	0.113636364	0.000345805	0	0.000344709	0.090909091	0.431818182	0	0.022727273	150.7727273	22.68181818	40.88636364	3.295454545	65.79545455	6.909090909	6.772727273	2.568181818	18.11363636	MSS	0
TCGA-A5-A2K7	UCEC	19.54545455	7.659090909	0.045454545	0.022727273	27.20454545	0.068181818	0.002325581	0.002967359	0.002506266	2.545454545	0.477272727	0	0.022727273	9.295454545	0.568181818	4.590909091	0.181818182	5.613636364	0.522727273	0.818181818	0.340909091	1.704545455	MSI-H	1
TCGA-A5-A3LO	UCEC	1.045454545	0.113636364	0	0	1.159090909	0	0	0	0	0.022727273	0.045454545	0	0	0.568181818	0.022727273	0.159090909	0.022727273	0.113636364	0.045454545	0.090909091	0.022727273	0.045454545	MSS	0
TCGA-A5-A3LP	UCEC	1.795454545	0.227272727	0	0	2.022727273	0	0	0	0	0.068181818	0.022727273	0.022727273	0	1.022727273	0.045454545	0.318181818	0.022727273	0.318181818	0	0.022727273	0	0.022727273	MSS	0
TCGA-A5-A7WJ	UCEC	15.5	8.363636364	0.022727273	0.090909091	23.86363636	0.113636364	0.001466276	0.010869565	0.004761905	2.295454545	0.409090909	0	0	6.659090909	0.522727273	2.772727273	0	6.909090909	0.795454545	0.590909091	0.227272727	1.772727273	MSI-H	1
TCGA-A5-A7WK	UCEC	2.590909091	0.204545455	0	0	2.795454545	0	0	0	0	0.045454545	0	0	0	1.227272727	0.022727273	0.363636364	0.022727273	0.5	0	0.227272727	0.022727273	0.295454545	MSS	0
TCGA-A5-AB3J	UCEC	1.363636364	0.136363636	0	0	1.5	0	0	0	0	0.022727273	0.022727273	0.022727273	0	0.75	0.068181818	0.25	0.045454545	0.204545455	0	0.045454545	0	0.022727273	MSS	0
TCGA-AJ-A23M	UCEC	3.25	0.181818182	0	0	3.431818182	0	0	0	0	0.113636364	0.022727273	0	0.022727273	1.772727273	0.204545455	0.863636364	0.068181818	0.068181818	0	0.068181818	0	0.136363636	MSS	0
TCGA-AJ-A23N	UCEC	1.386363636	0.090909091	0	0	1.477272727	0	0	0	0	0.068181818	0	0.022727273	0	0.75	0.022727273	0.204545455	0	0.204545455	0.022727273	0.022727273	0.022727273	0.090909091	MSS	0
TCGA-AJ-A23O	UCEC	27.88636364	6.522727273	0.022727273	0	34.40909091	0.022727273	0.000814996	0	0.000660502	2.431818182	0.568181818	0.045454545	0	13.88636364	0.681818182	4.818181818	0.363636364	6.409090909	0.727272727	1	0.431818182	1.977272727	MSI-H	1
TCGA-AJ-A2QK	UCEC	2.386363636	0.136363636	0	0	2.522727273	0	0	0	0	0.045454545	0	0	0	1.227272727	0.136363636	0.5	0.022727273	0.295454545	0	0.068181818	0	0.113636364	MSS	0
TCGA-AJ-A2QL	UCEC	1.295454545	0.204545455	0	0	1.5	0	0	0	0	0.045454545	0.022727273	0	0	0.613636364	0.136363636	0.227272727	0.022727273	0.181818182	0.068181818	0	0	0.113636364	MSS	0
TCGA-AJ-A2QM	UCEC	6.386363636	0.090909091	0	0	6.477272727	0	0	0	0	0.045454545	0	0.022727273	0	3.204545455	0.25	1.022727273	0	0.909090909	0.045454545	0.204545455	0.113636364	0.431818182	MSS	0
TCGA-AJ-A2QN	UCEC	2.090909091	0.136363636	0	0	2.227272727	0	0	0	0	0.022727273	0	0	0.022727273	1	0.045454545	0.409090909	0.045454545	0.409090909	0.022727273	0.068181818	0.022727273	0.068181818	MSS	0
TCGA-AJ-A2QO	UCEC	33.18181818	16.25	0.113636364	0.068181818	49.43181818	0.181818182	0.003424658	0.004195804	0.003678161	5.795454545	1.409090909	0.045454545	0.022727273	16.34090909	0.840909091	7.363636364	0.409090909	10.02272727	1.045454545	1.363636364	0.386363636	3.022727273	MSI-H	1
TCGA-AJ-A3BD	UCEC	2.409090909	0.136363636	0	0	2.545454545	0	0	0	0	0	0.045454545	0.022727273	0.022727273	1.363636364	0.045454545	0.409090909	0.068181818	0.340909091	0	0.113636364	0.022727273	0.022727273	MSS	0
TCGA-AJ-A3BF	UCEC	1.045454545	0.136363636	0.022727273	0	1.181818182	0.022727273	0.02173913	0	0.019230769	0.045454545	0	0	0	0.409090909	0.068181818	0.204545455	0.022727273	0.227272727	0	0.045454545	0.068181818	0.090909091	MSS	0
TCGA-AJ-A3BG	UCEC	41.63636364	11.88636364	0.090909091	0.045454545	53.52272727	0.136363636	0.002183406	0.003824092	0.002547771	3.659090909	0.863636364	0.068181818	0.022727273	21.31818182	1.090909091	9.204545455	0.295454545	10.11363636	1.022727273	1.136363636	0.409090909	2.863636364	MSI-H	1
TCGA-AJ-A3BH	UCEC	94.81818182	17.29545455	0.045454545	0.113636364	112.1136364	0.159090909	0.000479386	0.006570302	0.001419015	5.886363636	0.818181818	0.113636364	0.045454545	49.04545455	2.431818182	19.56818182	0.840909091	19.04545455	2.068181818	2.318181818	0.818181818	6	MSI-H	1
TCGA-AJ-A3BI	UCEC	1.204545455	0.113636364	0	0	1.318181818	0	0	0	0	0.022727273	0	0	0	0.681818182	0.068181818	0.181818182	0.022727273	0.113636364	0	0.022727273	0.022727273	0.113636364	MSS	0
TCGA-AJ-A3BK	UCEC	2	0.136363636	0	0	2.136363636	0	0	0	0	0.022727273	0	0.045454545	0	0.954545455	0.090909091	0.318181818	0.022727273	0.340909091	0.022727273	0.022727273	0.045454545	0.159090909	MSI-L	0
TCGA-AJ-A3EJ	UCEC	2	0.204545455	0	0	2.204545455	0	0	0	0	0.045454545	0	0.045454545	0.022727273	1.022727273	0.068181818	0.363636364	0.022727273	0.25	0.090909091	0.045454545	0.022727273	0.090909091	MSS	0
TCGA-AJ-A3EK	UCEC	211.9318182	6.318181818	0.045454545	0	218.25	0.045454545	0.000214477	0	0.000208268	1.431818182	1.613636364	0	0	99.79545455	7.954545455	34.93181818	3.068181818	39.68181818	4.159090909	4.477272727	1.818181818	12.97727273	MSI-H	1
TCGA-AJ-A3EL	UCEC	299.2954545	2.363636364	0.113636364	0	301.6590909	0.113636364	0.00037968	0	0.000376705	0.068181818	0.886363636	0	0	139	15.68181818	44.5	2.022727273	56.86363636	5.5	6.340909091	2.681818182	18	MSI-L	0
TCGA-AJ-A3EM	UCEC	1.909090909	0.159090909	0	0	2.068181818	0	0	0	0	0	0.068181818	0	0.022727273	0.818181818	0.113636364	0.272727273	0.045454545	0.477272727	0.022727273	0.113636364	0	0.045454545	MSS	0
TCGA-AJ-A3I9	UCEC	1.136363636	0.090909091	0	0	1.227272727	0	0	0	0	0.022727273	0	0.022727273	0	0.5	0.022727273	0.204545455	0.022727273	0.25	0	0.045454545	0	0.113636364	MSS	0
TCGA-AJ-A3IA	UCEC	8.659090909	0.795454545	0	0	9.454545455	0	0	0	0	0.295454545	0.045454545	0.136363636	0	4.25	0.25	1.431818182	0.136363636	1.295454545	0.136363636	0.5	0.159090909	0.409090909	MSS	0
TCGA-AJ-A3NF	UCEC	1.795454545	0.136363636	0	0	1.931818182	0	0	0	0	0.068181818	0.022727273	0	0	0.886363636	0.090909091	0.227272727	0.068181818	0.204545455	0.022727273	0.113636364	0.045454545	0.136363636	MSS	0
TCGA-AJ-A3NG	UCEC	2.636363636	0.136363636	0	0	2.772727273	0	0	0	0	0.090909091	0	0	0	1.409090909	0.045454545	0.545454545	0.022727273	0.340909091	0.045454545	0.113636364	0.022727273	0.068181818	MSS	0
TCGA-AJ-A3OJ	UCEC	25.52272727	10.77272727	0.022727273	0.045454545	36.29545455	0.068181818	0.000890472	0.004219409	0.001878522	3.727272727	0.727272727	0.068181818	0.045454545	12.65909091	0.840909091	6	0.227272727	7.545454545	0.727272727	0.909090909	0.272727273	1.727272727	MSI-H	1
TCGA-AJ-A3OK	UCEC	24.86363636	0.568181818	0.022727273	0	25.43181818	0.022727273	0.000914077	0	0.000893655	0.181818182	0.068181818	0	0	12.86363636	0.977272727	6.159090909	0.068181818	2.431818182	0.409090909	0.363636364	0.181818182	1.022727273	MSI-L	0
TCGA-AJ-A3OL	UCEC	8.454545455	5.113636364	0.022727273	0.068181818	13.56818182	0.090909091	0.002688172	0.013333333	0.006700168	1.704545455	0.409090909	0.022727273	0.045454545	4.318181818	0.136363636	1.863636364	0.045454545	3.068181818	0.363636364	0.409090909	0.159090909	0.75	MSI-H	1
TCGA-AJ-A3TW	UCEC	4.022727273	0.25	0	0	4.272727273	0	0	0	0	0.068181818	0.045454545	0.022727273	0.022727273	2.045454545	0.181818182	0.909090909	0.113636364	0.454545455	0.022727273	0.113636364	0.045454545	0.136363636	MSS	0
TCGA-AJ-A5DV	UCEC	2.5	0.272727273	0	0	2.772727273	0	0	0	0	0.090909091	0.068181818	0.068181818	0	1.363636364	0.136363636	0.318181818	0	0.386363636	0	0.068181818	0.022727273	0.113636364	MSS	0
TCGA-AJ-A5DW	UCEC	129.5454545	0.636363636	0.022727273	0	130.1818182	0.022727273	0.000175439	0	0.000174581	0.022727273	0.204545455	0.022727273	0.022727273	57.47727273	10.77272727	15.52272727	1.409090909	26.72727273	2.340909091	2.318181818	1.454545455	7.272727273	MSS	0
TCGA-AJ-A6NU	UCEC	1.522727273	0.25	0	0	1.772727273	0	0	0	0	0.090909091	0	0	0	0.795454545	0.090909091	0.318181818	0	0.227272727	0	0.113636364	0	0.022727273	MSS	0
TCGA-AJ-A8CT	UCEC	20.86363636	3.886363636	0	0	24.75	0	0	0	0	1.295454545	0.386363636	0.045454545	0.022727273	10.84090909	0.909090909	4.568181818	0.227272727	3.795454545	0.477272727	0.409090909	0.068181818	1.159090909	MSI-H	1
TCGA-AJ-A8CV	UCEC	6.522727273	2.863636364	0	0.022727273	9.386363636	0.022727273	0	0.007936508	0.002421308	0.863636364	0.204545455	0.022727273	0	3.454545455	0.136363636	1.5	0.136363636	2.090909091	0.227272727	0.318181818	0.045454545	0.227272727	MSI-H	1
TCGA-AJ-A8CW	UCEC	19.79545455	9.068181818	0.022727273	0.045454545	28.86363636	0.068181818	0.001148106	0.005012531	0.002362205	2.613636364	0.522727273	0.113636364	0	9.931818182	0.75	4.090909091	0.295454545	6.454545455	0.5	0.886363636	0.159090909	1.840909091	MSI-H	1
TCGA-AP-A056	UCEC	267.0227273	1.75	0.045454545	0	268.7727273	0.045454545	0.000170227	0	0.000169119	0.318181818	0.75	0	0.022727273	151.2045455	17.04545455	45.93181818	1.818181818	22.54545455	1.568181818	4.590909091	1.204545455	15.40909091	MSI-L	0
TCGA-AP-A059	UCEC	346.7727273	9.5	0.113636364	0.022727273	356.2727273	0.136363636	0.000327697	0.002392344	0.000382751	0.818181818	3.136363636	0.022727273	1.159090909	198.5227273	16.20454545	69.93181818	6.409090909	22.06818182	2.090909091	6.954545455	1.522727273	17.97727273	MSI-H	1
TCGA-AP-A05H	UCEC	1.931818182	0.090909091	0	0	2.022727273	0	0	0	0	0.045454545	0.022727273	0	0	1.363636364	0.068181818	0.204545455	0	0.090909091	0.045454545	0	0	0.136363636	MSS	0
TCGA-AP-A05J	UCEC	1.522727273	0.022727273	0.022727273	0	1.545454545	0.022727273	0.014925373	0	0.014705882	0.022727273	0	0	0	0.954545455	0.022727273	0.227272727	0	0.181818182	0	0.045454545	0	0.068181818	MSS	0
TCGA-AP-A05N	UCEC	6.659090909	2.363636364	0.045454545	0	9.022727273	0.045454545	0.006825939	0	0.005037783	1.227272727	0.431818182	0.045454545	0	3.636363636	0.409090909	1.613636364	0.181818182	0.590909091	0.068181818	0.068181818	0.045454545	0.409090909	MSI-H	1
TCGA-AP-A05P	UCEC	1.659090909	0.068181818	0	0	1.727272727	0	0	0	0	0	0.045454545	0	0	0.931818182	0.136363636	0.272727273	0	0.113636364	0.022727273	0.022727273	0.022727273	0.136363636	MSS	0
TCGA-AP-A0LF	UCEC	6.818181818	0.090909091	0	0	6.909090909	0	0	0	0	0.022727273	0	0.045454545	0	4.386363636	0.272727273	1.159090909	0.136363636	0.295454545	0	0.113636364	0.022727273	0.25	MSS	0
TCGA-AP-A0LG	UCEC	11.65909091	2.840909091	0	0.022727273	14.5	0.022727273	0	0.008	0.001567398	1.386363636	0.431818182	0	0	6.5	0.409090909	2.931818182	0.113636364	1.318181818	0.159090909	0.318181818	0.136363636	0.340909091	MSI-H	1
TCGA-AP-A0LJ	UCEC	1.272727273	0.045454545	0	0	1.318181818	0	0	0	0	0.022727273	0.022727273	0	0	0.75	0.022727273	0.295454545	0.022727273	0.113636364	0	0	0	0.022727273	MSS	0
TCGA-AP-A0LM	UCEC	388.1363636	22.34090909	0.136363636	0.022727273	410.4772727	0.159090909	0.000351329	0.001017294	0.000387575	1.159090909	8.181818182	0.159090909	3.25	223.7727273	21.84090909	83.59090909	3.454545455	23.81818182	2.431818182	7.25	1.818181818	20.47727273	MSS	0
TCGA-AP-A0LN	UCEC	1.772727273	0.204545455	0	0	1.977272727	0	0	0	0	0.113636364	0.022727273	0.045454545	0	1.159090909	0.068181818	0.272727273	0.022727273	0.113636364	0.045454545	0.022727273	0	0	MSS	0
TCGA-AP-A0LP	UCEC	7.977272727	5	0.022727273	0	12.97727273	0.022727273	0.002849003	0	0.001751313	1.386363636	0.931818182	0.022727273	0.340909091	4.681818182	0.681818182	1.704545455	0.113636364	1.522727273	0.159090909	0.159090909	0	0.818181818	MSI-H	1
TCGA-AP-A0LQ	UCEC	1.590909091	0.159090909	0	0	1.75	0	0	0	0	0.022727273	0.022727273	0.022727273	0.022727273	0.863636364	0.113636364	0.363636364	0.045454545	0.159090909	0	0.022727273	0.022727273	0.022727273	MSS	0
TCGA-AP-A0LS	UCEC	12.65909091	6.227272727	0.022727273	0.022727273	18.88636364	0.045454545	0.001795332	0.003649635	0.002406739	1.909090909	0.409090909	0.045454545	0	6.227272727	0.181818182	2.590909091	0.159090909	4.613636364	0.272727273	0.409090909	0.136363636	1.204545455	MSI-H	1
TCGA-AP-A0LT	UCEC	17.18181818	6.204545455	0.113636364	0	23.38636364	0.113636364	0.006613757	0	0.004859086	3.227272727	0.477272727	0	0	9.477272727	0.681818182	4.136363636	0.25	2.522727273	0.159090909	0.522727273	0.090909091	1.181818182	MSI-H	1
TCGA-AP-A0LV	UCEC	0.681818182	0.113636364	0	0	0.795454545	0	0	0	0	0.045454545	0.022727273	0	0	0.295454545	0.022727273	0.25	0	0.045454545	0	0.022727273	0	0.090909091	MSS	0
TCGA-AP-A1DH	UCEC	17.31818182	8.068181818	0.022727273	0.022727273	25.38636364	0.045454545	0.001312336	0.002816901	0.00179051	3.295454545	0.431818182	0.045454545	0	8.204545455	0.636363636	4.227272727	0.181818182	4.954545455	0.409090909	0.909090909	0.25	1.159090909	MSI-H	1
TCGA-AP-A1DK	UCEC	407.0681818	7.727272727	0.295454545	0	414.7954545	0.295454545	0.000725811	0	0.00071229	1.454545455	2.409090909	0	0.022727273	188.0227273	11.27272727	87.40909091	7.204545455	57.36363636	6.022727273	10.63636364	3.636363636	24.04545455	MSI-H	1
TCGA-AP-A1DM	UCEC	10.86363636	4.931818182	0	0.022727273	15.79545455	0.022727273	0	0.004608295	0.001438849	1.931818182	0.340909091	0.045454545	0.022727273	4.954545455	0.409090909	2.318181818	0.113636364	3.75	0.272727273	0.522727273	0.113636364	0.568181818	MSI-H	1
TCGA-AP-A1DO	UCEC	17.04545455	8.840909091	0	0.068181818	25.88636364	0.068181818	0	0.007712082	0.002633889	2.636363636	0.75	0.113636364	0.022727273	7.704545455	0.340909091	3.704545455	0.159090909	6.704545455	0.681818182	0.5	0.136363636	1.704545455	MSI-H	1
TCGA-AP-A1DP	UCEC	13.34090909	6.681818182	0.068181818	0.068181818	20.02272727	0.136363636	0.005110733	0.010204082	0.006810443	1.636363636	0.545454545	0	0.022727273	6.659090909	0.363636364	2.931818182	0.113636364	4.5	0.522727273	0.568181818	0.181818182	1.295454545	MSI-H	1
TCGA-AP-A1DQ	UCEC	0.931818182	0.022727273	0	0	0.954545455	0	0	0	0	0.022727273	0	0	0	0.590909091	0.068181818	0.113636364	0	0.045454545	0.022727273	0	0.022727273	0.045454545	MSS	0
TCGA-AP-A1DR	UCEC	20.70454545	11.79545455	0	0.045454545	32.5	0.045454545	0	0.003853565	0.001398601	3.681818182	0.818181818	0.045454545	0	9.75	0.636363636	4.068181818	0.409090909	8.295454545	0.75	0.840909091	0.340909091	1.704545455	MSI-H	1
TCGA-AP-A1DV	UCEC	442.5681818	1.386363636	0.090909091	0	443.9545455	0.090909091	0.000205413	0	0.000204771	0.113636364	0.340909091	0	0	211.9772727	20.52272727	75.54545455	4.568181818	71.88636364	7.431818182	8.318181818	4.477272727	24.45454545	MSI-L	0
TCGA-AP-A1E0	UCEC	188.8409091	0.704545455	0.022727273	0	189.5454545	0.022727273	0.000120351	0	0.000119904	0.113636364	0.136363636	0.022727273	0.022727273	88.59090909	12.72727273	25.79545455	1.795454545	35.22727273	3.045454545	4.159090909	1.545454545	9.681818182	MSI-L	0
TCGA-AP-A1E1	UCEC	17.47727273	5.477272727	0	0	22.95454545	0	0	0	0	2.113636364	0.590909091	0.045454545	0.022727273	8.795454545	0.477272727	3.681818182	0.25	4.022727273	0.340909091	0.5	0.25	1.181818182	MSI-H	1
TCGA-AP-A1E3	UCEC	1.318181818	0.181818182	0	0	1.5	0	0	0	0	0.068181818	0	0.022727273	0.022727273	0.727272727	0	0.272727273	0.068181818	0.204545455	0.022727273	0.022727273	0	0.022727273	MSS	0
TCGA-AP-A1E4	UCEC	0.931818182	0.068181818	0	0	1	0	0	0	0	0.022727273	0.022727273	0	0	0.363636364	0.022727273	0.181818182	0	0.136363636	0.022727273	0.090909091	0.022727273	0.022727273	MSS	0
TCGA-AP-A5FX	UCEC	1.386363636	0.090909091	0	0	1.477272727	0	0	0	0	0.045454545	0	0	0	0.772727273	0.045454545	0.25	0.022727273	0.159090909	0	0.068181818	0.045454545	0.068181818	MSS	0
TCGA-AW-A1PO	UCEC	2.340909091	0.386363636	0	0	2.727272727	0	0	0	0	0.090909091	0.022727273	0.068181818	0	1.159090909	0.090909091	0.386363636	0.068181818	0.409090909	0.022727273	0.090909091	0.045454545	0.113636364	MSS	0
TCGA-AX-A05T	UCEC	1.613636364	0.136363636	0	0	1.75	0	0	0	0	0.045454545	0.022727273	0	0	0.75	0.113636364	0.363636364	0	0.181818182	0	0.045454545	0	0.136363636	MSS	0
TCGA-AX-A05U	UCEC	0.954545455	0.113636364	0	0	1.068181818	0	0	0	0	0.045454545	0	0.022727273	0	0.477272727	0.068181818	0.227272727	0.022727273	0.045454545	0	0	0.022727273	0.113636364	MSS	0
TCGA-AX-A05W	UCEC	2.113636364	0.272727273	0	0	2.386363636	0	0	0	0	0.113636364	0.090909091	0.022727273	0	1.227272727	0.159090909	0.477272727	0.022727273	0.090909091	0	0.068181818	0.022727273	0.068181818	MSS	0
TCGA-AX-A05Y	UCEC	5.340909091	0.954545455	0	0	6.295454545	0	0	0	0	0.386363636	0.068181818	0.022727273	0.022727273	3	0.227272727	1.340909091	0.113636364	0.522727273	0.045454545	0.045454545	0.022727273	0.340909091	MSI-H	1
TCGA-AX-A05Z	UCEC	243.8636364	0.977272727	0.045454545	0	244.8409091	0.045454545	0.000186393	0	0.000185649	0.090909091	0.568181818	0.022727273	0	133.5909091	24.52272727	34.20454545	2.340909091	21.61363636	1.613636364	4.181818182	1.363636364	13.36363636	MSS	0
TCGA-AX-A062	UCEC	0.863636364	0.022727273	0	0	0.886363636	0	0	0	0	0.022727273	0	0	0	0.522727273	0.045454545	0.136363636	0.022727273	0	0.022727273	0	0.045454545	0.022727273	MSS	0
TCGA-AX-A063	UCEC	29.34090909	4.886363636	0.022727273	0	34.22727273	0.022727273	0.000774593	0	0.000664011	2.522727273	0.568181818	0.068181818	0	17.25	0.659090909	6.295454545	0.5	2.772727273	0.318181818	0.477272727	0.090909091	1.840909091	MSI-H	1
TCGA-AX-A064	UCEC	7.840909091	1.886363636	0	0	9.727272727	0	0	0	0	0.840909091	0.159090909	0.022727273	0	4.431818182	0.181818182	1.886363636	0.181818182	0.886363636	0.068181818	0.181818182	0.068181818	0.5	MSI-H	1
TCGA-AX-A06B	UCEC	1.409090909	0.113636364	0	0	1.522727273	0	0	0	0	0.045454545	0.022727273	0	0	0.795454545	0.022727273	0.318181818	0.045454545	0.181818182	0	0	0	0.045454545	MSS	0
TCGA-AX-A06F	UCEC	239.7954545	1.068181818	0.068181818	0.022727273	240.8636364	0.090909091	0.000284333	0.021276596	0.00037743	0.136363636	0.272727273	0.022727273	0	134.9318182	10.45454545	46.06818182	3.477272727	18.72727273	1.477272727	4.181818182	1.227272727	13.84090909	MSI-L	0
TCGA-AX-A06H	UCEC	10.70454545	4.045454545	0.022727273	0	14.75	0.022727273	0.002123142	0	0.001540832	2.136363636	0.568181818	0.068181818	0	5.818181818	0.295454545	3.113636364	0.25	1.068181818	0.068181818	0.295454545	0.045454545	0.704545455	MSI-H	1
TCGA-AX-A06J	UCEC	1.909090909	0.181818182	0	0	2.090909091	0	0	0	0	0.090909091	0.022727273	0	0.022727273	1.136363636	0.045454545	0.454545455	0.022727273	0.136363636	0	0	0	0.113636364	MSS	0
TCGA-AX-A06L	UCEC	1.295454545	0.545454545	0	0	1.840909091	0	0	0	0	0.045454545	0.159090909	0	0	0.75	0.113636364	0.25	0.045454545	0.181818182	0.068181818	0.022727273	0	0.159090909	MSS	0
TCGA-AX-A0IS	UCEC	1.590909091	0.25	0	0	1.840909091	0	0	0	0	0.204545455	0.022727273	0.022727273	0	1.068181818	0.022727273	0.409090909	0	0.022727273	0	0.022727273	0	0.045454545	MSS	0
TCGA-AX-A0IU	UCEC	1.681818182	0.204545455	0.022727273	0	1.886363636	0.022727273	0.013513514	0	0.012048193	0.045454545	0.045454545	0	0.022727273	0.886363636	0.045454545	0.340909091	0.045454545	0.045454545	0.045454545	0.045454545	0	0.181818182	MSS	0
TCGA-AX-A0IW	UCEC	1.772727273	0.136363636	0	0	1.909090909	0	0	0	0	0.090909091	0.022727273	0.022727273	0	1.022727273	0.068181818	0.386363636	0.022727273	0.068181818	0	0.045454545	0	0.113636364	MSI-L	0
TCGA-AX-A0J0	UCEC	237.6363636	1.431818182	0.068181818	0	239.0681818	0.068181818	0.000286917	0	0.000285198	0.113636364	0.954545455	0.022727273	0.045454545	134.9545455	22.02272727	33.54545455	2.568181818	18.54545455	1.704545455	5.204545455	0.977272727	12.36363636	MSI-L	0
TCGA-AX-A1C4	UCEC	25.68181818	12.40909091	0.022727273	0.068181818	38.09090909	0.090909091	0.000884956	0.005494505	0.002386635	3.954545455	0.727272727	0.068181818	0.022727273	11.90909091	0.977272727	5.409090909	0.363636364	8.636363636	0.795454545	1.181818182	0.409090909	2.227272727	MSI-H	1
TCGA-AX-A1C5	UCEC	28.27272727	4.318181818	0.090909091	0	32.59090909	0.090909091	0.003215434	0	0.0027894	1.181818182	0.181818182	0.022727273	0	13.75	0.977272727	6.227272727	0.204545455	5.840909091	0.681818182	0.681818182	0.227272727	1.704545455	MSI-H	1
TCGA-AX-A1C7	UCEC	1.409090909	0.113636364	0	0	1.522727273	0	0	0	0	0	0.068181818	0	0	0.818181818	0.090909091	0.25	0.022727273	0.068181818	0	0.045454545	0	0.136363636	MSS	0
TCGA-AX-A1C8	UCEC	1.909090909	0.068181818	0	0	1.977272727	0	0	0	0	0.022727273	0	0.022727273	0	1.295454545	0.045454545	0.318181818	0.022727273	0.068181818	0.022727273	0.068181818	0.022727273	0.045454545	MSS	0
TCGA-AX-A1C9	UCEC	32.97727273	2.022727273	0.045454545	0	35	0.045454545	0.00137836	0	0.001298701	0.409090909	0.204545455	0.022727273	0	17.5	1.068181818	7.431818182	0.363636364	4.477272727	0.477272727	0.409090909	0.159090909	1.5	MSI-H	1
TCGA-AX-A1CC	UCEC	0.75	0.068181818	0	0	0.818181818	0	0	0	0	0.022727273	0.022727273	0	0	0.5	0.022727273	0.181818182	0	0	0	0	0.045454545	0.022727273	MSI-L	0
TCGA-AX-A1CE	UCEC	397.2045455	16.11363636	0.090909091	0	413.3181818	0.090909091	0.000228872	0	0.000219949	2.431818182	3.431818182	0.022727273	0	199.25	14.04545455	69.56818182	4	70.20454545	6.886363636	6.227272727	2.772727273	22.18181818	MSI-H	1
TCGA-AX-A1CF	UCEC	3.613636364	0.386363636	0	0	4	0	0	0	0	0.181818182	0.022727273	0.022727273	0	1.886363636	0.045454545	0.636363636	0.113636364	0.545454545	0.090909091	0.136363636	0.022727273	0.204545455	MSS	0
TCGA-AX-A1CK	UCEC	1.795454545	0.181818182	0	0.022727273	1.977272727	0.022727273	0	0.125	0.011494253	0.113636364	0	0	0	0.909090909	0.090909091	0.340909091	0	0.363636364	0.045454545	0	0.022727273	0.045454545	MSS	0
TCGA-AX-A1CN	UCEC	1.045454545	0.045454545	0	0	1.090909091	0	0	0	0	0.022727273	0	0	0	0.545454545	0.045454545	0.181818182	0.045454545	0.181818182	0	0.022727273	0	0	MSI-L	0
TCGA-AX-A1CP	UCEC	0.840909091	0.045454545	0	0	0.886363636	0	0	0	0	0	0	0	0	0.522727273	0.022727273	0.159090909	0	0	0	0.045454545	0	0.068181818	MSS	0
TCGA-AX-A1CR	UCEC	1.727272727	0.136363636	0	0	1.863636364	0	0	0	0	0.045454545	0.022727273	0.022727273	0	0.954545455	0	0.204545455	0.022727273	0.272727273	0	0.068181818	0.045454545	0.159090909	MSS	0
TCGA-AX-A2H2	UCEC	6.704545455	0.25	0	0	6.954545455	0	0	0	0	0.045454545	0.022727273	0.022727273	0	3.227272727	0.431818182	1.068181818	0.113636364	0.840909091	0.181818182	0.386363636	0.068181818	0.340909091	MSS	0
TCGA-AX-A2H4	UCEC	6.409090909	0.181818182	0	0	6.590909091	0	0	0	0	0.045454545	0.022727273	0	0	3.272727273	0.227272727	1.204545455	0	0.772727273	0.136363636	0.272727273	0.090909091	0.340909091	MSS	0
TCGA-AX-A2H5	UCEC	1.431818182	0.090909091	0	0	1.522727273	0	0	0	0	0	0.022727273	0.022727273	0.022727273	1	0.022727273	0.25	0	0	0	0.022727273	0.022727273	0.113636364	MSS	0
TCGA-AX-A2H7	UCEC	3.068181818	0.204545455	0	0	3.272727273	0	0	0	0	0.113636364	0.022727273	0	0	1.545454545	0.136363636	0.522727273	0.022727273	0.454545455	0.022727273	0.136363636	0.045454545	0.159090909	MSS	0
TCGA-AX-A2H8	UCEC	1.727272727	0.090909091	0	0	1.818181818	0	0	0	0	0.022727273	0.045454545	0	0	0.977272727	0.022727273	0.204545455	0	0.227272727	0.045454545	0.113636364	0	0.090909091	MSI-L	0
TCGA-AX-A2HA	UCEC	49.29545455	19.61363636	0.090909091	0.045454545	68.90909091	0.136363636	0.001844168	0.002317497	0.001978892	6.090909091	1.159090909	0.090909091	0	23.90909091	1.227272727	10.63636364	0.522727273	15.81818182	1.636363636	1.568181818	0.454545455	3.772727273	MSI-H	1
TCGA-AX-A2HC	UCEC	479.8409091	6.704545455	0.181818182	0	486.5454545	0.181818182	0.000378913	0	0.000373692	1.340909091	1	0	0	223.75	25.06818182	69.27272727	6	89.36363636	9.068181818	11.77272727	5.25	28.47727273	MSI-H	1
TCGA-AX-A2HD	UCEC	293.3636364	18.88636364	0.181818182	0	312.25	0.181818182	0.000619771	0	0.000582284	4.977272727	2.318181818	0	0	138.75	8.613636364	60.63636364	2.931818182	51.47727273	5.568181818	7.795454545	2.795454545	16.79545455	MSI-H	1
TCGA-AX-A2HF	UCEC	0.727272727	0.090909091	0.022727273	0	0.818181818	0.022727273	0.03125	0	0.027777778	0.045454545	0	0.022727273	0	0.386363636	0.090909091	0.181818182	0	0	0	0.022727273	0.022727273	0.022727273	MSS	0
TCGA-AX-A2HG	UCEC	25.11363636	9.931818182	0.045454545	0.022727273	35.04545455	0.068181818	0.001809955	0.00228833	0.001945525	3.795454545	0.704545455	0	0.022727273	12.38636364	0.545454545	5.363636364	0.409090909	6.909090909	0.613636364	0.931818182	0.204545455	1.863636364	MSI-H	1
TCGA-AX-A2HH	UCEC	1.340909091	0.090909091	0	0	1.431818182	0	0	0	0	0.068181818	0.022727273	0	0	0.613636364	0.045454545	0.25	0.022727273	0.25	0	0.022727273	0	0.045454545	MSS	0
TCGA-AX-A2HJ	UCEC	51.54545455	15	0.068181818	0.045454545	66.54545455	0.113636364	0.001322751	0.003030303	0.00170765	5.022727273	1.022727273	0.045454545	0	24.95454545	0.909090909	10.25	0.909090909	13.93181818	1.386363636	1.840909091	0.659090909	3.386363636	MSI-H	1
TCGA-AX-A2HK	UCEC	2.113636364	0.25	0	0	2.363636364	0	0	0	0	0.045454545	0.045454545	0.068181818	0	1.022727273	0.159090909	0.409090909	0.022727273	0.295454545	0.022727273	0	0.068181818	0.113636364	MSS	0
TCGA-AX-A2IN	UCEC	16.27272727	5.75	0	0	22.02272727	0	0	0	0	1.818181818	0.545454545	0.022727273	0	7.840909091	0.477272727	3.863636364	0.25	3.977272727	0.545454545	0.681818182	0.090909091	1.227272727	MSI-H	1
TCGA-AX-A2IO	UCEC	14.04545455	0.204545455	0.022727273	0	14.25	0.022727273	0.001618123	0	0.001594896	0.113636364	0.022727273	0	0.022727273	6.409090909	0.522727273	2.409090909	0.113636364	2.136363636	0.272727273	0.681818182	0.25	0.727272727	MSS	0
TCGA-AX-A3FS	UCEC	22.15909091	11.45454545	0.090909091	0.022727273	33.61363636	0.113636364	0.004102564	0.001984127	0.003380663	3.886363636	0.477272727	0.068181818	0	10.25	0.613636364	5.113636364	0.25	7.590909091	1.045454545	1.113636364	0.272727273	1.954545455	MSI-H	1
TCGA-AX-A3FT	UCEC	41.93181818	11.86363636	0.068181818	0.068181818	53.79545455	0.136363636	0.001626016	0.005747126	0.002534854	4.613636364	0.977272727	0.068181818	0.022727273	20.97727273	1.090909091	9.295454545	0.522727273	9.045454545	0.704545455	1.363636364	0.545454545	2.909090909	MSI-H	1
TCGA-AX-A3FV	UCEC	3.272727273	0.159090909	0	0	3.431818182	0	0	0	0	0.045454545	0	0	0	1.5	0.113636364	0.568181818	0.090909091	0.568181818	0.045454545	0.159090909	0.045454545	0.113636364	MSS	0
TCGA-AX-A3FW	UCEC	1.840909091	0.090909091	0	0	1.931818182	0	0	0	0	0.022727273	0	0.022727273	0	0.909090909	0.045454545	0.363636364	0	0.272727273	0	0.159090909	0	0.068181818	MSS	0
TCGA-AX-A3FX	UCEC	2.204545455	0.068181818	0	0	2.272727273	0	0	0	0	0	0	0.022727273	0	1.181818182	0.068181818	0.295454545	0	0.363636364	0.068181818	0.068181818	0	0.090909091	MSS	0
TCGA-AX-A3FZ	UCEC	1.363636364	0.113636364	0	0.022727273	1.477272727	0.022727273	0	0.2	0.015384615	0	0.022727273	0	0.022727273	0.772727273	0.022727273	0.25	0.045454545	0.227272727	0.022727273	0	0.022727273	0.045454545	MSS	0
TCGA-AX-A3G1	UCEC	1.681818182	0.113636364	0	0	1.795454545	0	0	0	0	0.045454545	0	0	0	1	0.113636364	0.159090909	0.045454545	0.295454545	0	0	0	0.090909091	MSS	0
TCGA-AX-A3G3	UCEC	5.295454545	0.295454545	0	0	5.590909091	0	0	0	0	0.090909091	0	0.090909091	0.022727273	2.659090909	0.159090909	0.795454545	0.068181818	0.977272727	0.068181818	0.090909091	0.136363636	0.159090909	MSS	0
TCGA-AX-A3G4	UCEC	1.477272727	0.204545455	0	0.022727273	1.681818182	0.022727273	0	0.111111111	0.013513514	0.045454545	0.045454545	0.068181818	0	0.613636364	0.090909091	0.227272727	0.045454545	0.227272727	0	0.045454545	0.022727273	0.159090909	MSS	0
TCGA-AX-A3G6	UCEC	2.204545455	0.227272727	0	0.022727273	2.431818182	0.022727273	0	0.1	0.009345794	0.068181818	0.068181818	0	0	1.318181818	0.113636364	0.295454545	0	0.340909091	0.045454545	0.068181818	0	0.068181818	MSS	0
TCGA-AX-A3G7	UCEC	1	0.090909091	0	0	1.090909091	0	0	0	0	0.045454545	0.022727273	0	0	0.5	0.022727273	0.204545455	0.022727273	0.204545455	0.022727273	0	0	0	MSS	0
TCGA-AX-A3G8	UCEC	23.27272727	10.90909091	0.113636364	0.090909091	34.18181818	0.204545455	0.004882813	0.008333333	0.005984043	3.204545455	0.840909091	0.068181818	0	11.11363636	0.886363636	4.954545455	0.227272727	7.431818182	0.977272727	1.113636364	0.25	2.113636364	MSI-H	1
TCGA-AX-A3G9	UCEC	20.02272727	10.79545455	0.068181818	0.090909091	30.81818182	0.159090909	0.003405221	0.008421053	0.005162242	3.090909091	0.522727273	0.090909091	0.068181818	9.363636364	0.704545455	4.386363636	0.159090909	7.818181818	0.681818182	0.818181818	0.340909091	1.863636364	MSI-H	1
TCGA-AX-A3GB	UCEC	2.954545455	0.068181818	0	0	3.022727273	0	0	0	0	0.022727273	0.022727273	0	0	1.477272727	0.159090909	0.659090909	0	0.363636364	0.045454545	0.022727273	0.022727273	0.181818182	MSS	0
TCGA-B5-A0JR	UCEC	17.88636364	4.159090909	0	0	22.04545455	0	0	0	0	1.75	0.568181818	0	0.022727273	9.431818182	0.590909091	4.318181818	0.318181818	2.545454545	0.227272727	0.340909091	0.022727273	1.25	MSI-H	1
TCGA-B5-A0JS	UCEC	0.818181818	0.045454545	0	0	0.863636364	0	0	0	0	0.022727273	0.022727273	0	0	0.522727273	0.045454545	0.136363636	0	0.022727273	0	0.022727273	0.022727273	0.022727273	MSS	0
TCGA-B5-A0JT	UCEC	1.590909091	0.113636364	0	0	1.704545455	0	0	0	0	0.068181818	0.022727273	0	0	1.090909091	0.045454545	0.272727273	0.068181818	0.022727273	0	0.022727273	0	0.068181818	MSS	0
TCGA-B5-A0JU	UCEC	13.68181818	7.022727273	0	0.090909091	20.70454545	0.090909091	0	0.012944984	0.004390779	2.136363636	0.340909091	0.045454545	0.022727273	5.75	0.272727273	3.568181818	0.068181818	5.090909091	0.636363636	0.613636364	0.227272727	1.340909091	MSI-H	1
TCGA-B5-A0JV	UCEC	9.772727273	2.272727273	0	0	12.04545455	0	0	0	0	1.386363636	0.340909091	0.022727273	0	5.409090909	0.454545455	2.295454545	0.159090909	0.681818182	0.068181818	0.318181818	0.022727273	0.545454545	MSI-H	1
TCGA-B5-A0JX	UCEC	2.954545455	1.090909091	0	0	4.045454545	0	0	0	0	0.113636364	0.454545455	0	0.045454545	1.613636364	0.204545455	0.454545455	0	0.613636364	0	0.159090909	0.022727273	0.25	MSS	0
TCGA-B5-A0JY	UCEC	296.1136364	1.295454545	0.068181818	0	297.4090909	0.068181818	0.000230256	0	0.000229253	0.090909091	0.863636364	0	0.068181818	164.2045455	25.04545455	47.27272727	3.522727273	22.84090909	1.954545455	5.886363636	1.545454545	15.93181818	MSS	0
TCGA-B5-A0JZ	UCEC	13.20454545	5.272727273	0	0.022727273	18.47727273	0.022727273	0	0.004310345	0.001230012	2.704545455	0.454545455	0.090909091	0	7.159090909	0.590909091	3.045454545	0.227272727	1.954545455	0.204545455	0.340909091	0.068181818	1.227272727	MSI-H	1
TCGA-B5-A0K0	UCEC	0.613636364	0.068181818	0	0	0.681818182	0	0	0	0	0	0.022727273	0.022727273	0	0.363636364	0.068181818	0.090909091	0.022727273	0	0	0	0	0.068181818	MSS	0
TCGA-B5-A0K1	UCEC	1.386363636	0.113636364	0	0.022727273	1.5	0.022727273	0	0.2	0.015151515	0.045454545	0.022727273	0	0	0.704545455	0.090909091	0.409090909	0.045454545	0.113636364	0	0	0	0.045454545	MSS	0
TCGA-B5-A0K2	UCEC	8.022727273	2.204545455	0	0	10.22727273	0	0	0	0	1.159090909	0.25	0.022727273	0.045454545	4.727272727	0.227272727	1.954545455	0.090909091	0.659090909	0.068181818	0.295454545	0.022727273	0.5	MSI-H	1
TCGA-B5-A0K3	UCEC	1.659090909	0.068181818	0	0	1.727272727	0	0	0	0	0.022727273	0.022727273	0	0	0.931818182	0.136363636	0.363636364	0.045454545	0.090909091	0.022727273	0.022727273	0	0.068181818	MSS	0
TCGA-B5-A0K4	UCEC	1.431818182	0.090909091	0	0	1.522727273	0	0	0	0	0.045454545	0.022727273	0	0	0.886363636	0.181818182	0.204545455	0.022727273	0.045454545	0	0.045454545	0	0.068181818	MSS	0
TCGA-B5-A0K6	UCEC	10.54545455	2.113636364	0.022727273	0	12.65909091	0.022727273	0.002155172	0	0.001795332	1.272727273	0.272727273	0	0	6.409090909	0.363636364	2.295454545	0.090909091	0.613636364	0.068181818	0.227272727	0.090909091	0.659090909	MSI-H	1
TCGA-B5-A0K7	UCEC	1.477272727	0.068181818	0	0	1.545454545	0	0	0	0	0.045454545	0	0.022727273	0	0.795454545	0.045454545	0.363636364	0	0.113636364	0	0.022727273	0	0.045454545	MSS	0
TCGA-B5-A0K8	UCEC	1.5	0.022727273	0	0	1.522727273	0	0	0	0	0.022727273	0	0	0	0.840909091	0.045454545	0.431818182	0	0.045454545	0	0.022727273	0	0.068181818	MSS	0
TCGA-B5-A0K9	UCEC	20.56818182	5.954545455	0	0	26.52272727	0	0	0	0	3	0.863636364	0.090909091	0.022727273	11.65909091	0.5	5.181818182	0.386363636	2	0.204545455	0.636363636	0.068181818	1.295454545	MSI-H	1
TCGA-B5-A0KB	UCEC	1.318181818	0.090909091	0	0	1.409090909	0	0	0	0	0.045454545	0.022727273	0	0	0.659090909	0.068181818	0.295454545	0.022727273	0.159090909	0.022727273	0.022727273	0.022727273	0.022727273	MSS	0
TCGA-B5-A11E	UCEC	297.1818182	1.795454545	0.068181818	0.022727273	298.9772727	0.090909091	0.000229428	0.012658228	0.000304067	0.295454545	0.545454545	0.045454545	0	171.7272727	13.31818182	62.61363636	3.272727273	17.95454545	1.409090909	4.386363636	1.386363636	14.04545455	MSI-L	0
TCGA-B5-A11F	UCEC	5.181818182	14.11363636	0	0	19.29545455	0	0	0	0	0.295454545	5.045454545	0.068181818	2.772727273	2.545454545	2.818181818	0.909090909	0.068181818	2.386363636	0.090909091	0.340909091	0.090909091	1.295454545	MSS	0
TCGA-B5-A11I	UCEC	5.568181818	17.18181818	0	0	22.75	0	0	0	0	0.363636364	6.704545455	0.159090909	3.022727273	3.204545455	3.363636364	0.659090909	0.136363636	2.681818182	0.068181818	0.363636364	0.090909091	1.386363636	MSS	0
TCGA-B5-A11J	UCEC	11.43181818	3.386363636	0.022727273	0	14.81818182	0.022727273	0.001988072	0	0.001533742	1.704545455	0.386363636	0.068181818	0.022727273	6.363636364	0.590909091	2.75	0.136363636	1.181818182	0.045454545	0.409090909	0.045454545	0.818181818	MSI-H	1
TCGA-B5-A11L	UCEC	3.522727273	0.295454545	0	0	3.818181818	0	0	0	0	0.113636364	0.022727273	0.022727273	0.022727273	1.977272727	0.159090909	0.613636364	0.068181818	0.340909091	0.022727273	0.136363636	0.022727273	0.159090909	MSS	0
TCGA-B5-A11M	UCEC	0.886363636	0.227272727	0	0	1.113636364	0	0	0	0	0.022727273	0	0.022727273	0	0.545454545	0.090909091	0.113636364	0	0.159090909	0	0	0	0.068181818	MSS	0
TCGA-B5-A11N	UCEC	62.09090909	0.318181818	0.022727273	0	62.40909091	0.022727273	0.000366032	0	0.000364166	0.022727273	0.136363636	0.045454545	0.045454545	35.02272727	6.25	10.02272727	0.545454545	3.795454545	0.340909091	1.136363636	0.295454545	2.886363636	MSI-L	0
TCGA-B5-A11O	UCEC	2.75	0.204545455	0	0	2.954545455	0	0	0	0	0.136363636	0.045454545	0	0	1.704545455	0.136363636	0.5	0.022727273	0.204545455	0	0.090909091	0	0.090909091	MSI-L	0
TCGA-B5-A11P	UCEC	1.522727273	0.181818182	0	0	1.704545455	0	0	0	0	0.113636364	0.022727273	0	0	0.727272727	0.068181818	0.318181818	0.022727273	0.295454545	0	0.090909091	0	0.022727273	MSI-L	0
TCGA-B5-A11Q	UCEC	1.181818182	0.068181818	0	0	1.25	0	0	0	0	0.045454545	0	0.022727273	0	0.772727273	0.045454545	0.159090909	0.022727273	0.022727273	0	0.022727273	0.068181818	0.045454545	MSS	0
TCGA-B5-A11R	UCEC	20.81818182	0.181818182	0.022727273	0	21	0.022727273	0.001091703	0	0.001082251	0.045454545	0.045454545	0.045454545	0	11.04545455	1.090909091	4.113636364	0.159090909	1.636363636	0.181818182	0.840909091	0.159090909	1.159090909	MSS	0
TCGA-B5-A11S	UCEC	1.340909091	0.136363636	0	0	1.477272727	0	0	0	0	0.022727273	0.045454545	0	0.022727273	0.954545455	0.022727273	0.25	0.022727273	0.045454545	0	0.022727273	0.022727273	0	MSS	0
TCGA-B5-A11U	UCEC	9.590909091	3.25	0.022727273	0	12.84090909	0.022727273	0.002369668	0	0.001769912	1.681818182	0.454545455	0.068181818	0	5.068181818	0.318181818	2.636363636	0.113636364	1	0.045454545	0.159090909	0.068181818	0.886363636	MSI-H	1
TCGA-B5-A11V	UCEC	4.613636364	12.22727273	0	0.022727273	16.84090909	0.022727273	0	0.001858736	0.001349528	0.227272727	4.977272727	0.045454545	2.045454545	2.636363636	3.318181818	0.977272727	0	0.977272727	0	0.431818182	0	0.909090909	MSS	0
TCGA-B5-A11W	UCEC	2.022727273	0.113636364	0	0	2.136363636	0	0	0	0	0.022727273	0.068181818	0	0	1.409090909	0.136363636	0.295454545	0.022727273	0.045454545	0	0.022727273	0	0.068181818	MSS	0
TCGA-B5-A11X	UCEC	1.75	0.136363636	0	0	1.886363636	0	0	0	0	0.068181818	0.045454545	0	0	1.113636364	0.045454545	0.363636364	0.022727273	0.022727273	0	0.022727273	0	0.090909091	MSI-L	0
TCGA-B5-A11Y	UCEC	34.02272727	3.590909091	0	0	37.61363636	0	0	0	0	0.454545455	1.136363636	0.045454545	0.477272727	19.81818182	1.454545455	8.886363636	0.181818182	2.022727273	0.204545455	0.613636364	0.113636364	1.25	MSI-L	0
TCGA-B5-A11Z	UCEC	3.522727273	5.25	0	0.022727273	8.772727273	0.022727273	0	0.004329004	0.002590674	0.045454545	2.090909091	0.068181818	0.909090909	2.136363636	1.25	0.704545455	0	0.727272727	0.022727273	0.090909091	0.045454545	0.636363636	MSS	0
TCGA-B5-A121	UCEC	0.954545455	0.113636364	0	0	1.068181818	0	0	0	0	0.068181818	0.022727273	0	0	0.522727273	0.022727273	0.204545455	0.045454545	0.090909091	0	0	0.022727273	0.022727273	MSS	0
TCGA-B5-A1MR	UCEC	213.6818182	0.75	0.045454545	0	214.4318182	0.045454545	0.000212721	0	0.000211977	0.090909091	0.295454545	0	0.022727273	103.7272727	12.09090909	27.29545455	2.113636364	42.45454545	3.727272727	3.159090909	1.886363636	10.45454545	MSS	0
TCGA-B5-A1MS	UCEC	1.5	0.159090909	0	0	1.659090909	0	0	0	0	0.045454545	0	0	0	0.863636364	0.068181818	0.204545455	0	0.272727273	0.022727273	0.022727273	0.022727273	0.090909091	MSS	0
TCGA-B5-A1MU	UCEC	0.954545455	0	0.022727273	0	0.954545455	0.022727273	0.023809524	0	0.023809524	0	0	0	0	0.636363636	0.022727273	0.159090909	0.022727273	0	0	0.022727273	0.022727273	0.045454545	MSS	0
TCGA-B5-A1MV	UCEC	2.340909091	0.090909091	0	0	2.431818182	0	0	0	0	0	0.022727273	0	0.022727273	1.113636364	0.136363636	0.477272727	0.068181818	0.272727273	0.068181818	0.068181818	0.022727273	0.068181818	MSI-L	0
TCGA-B5-A1MW	UCEC	18.36363636	5.590909091	0.068181818	0.045454545	23.95454545	0.113636364	0.003712871	0.008130081	0.004743833	0.340909091	1.75	0.022727273	0.022727273	8.545454545	0.340909091	3.25	0.363636364	5.818181818	0.704545455	0.659090909	0.204545455	1.25	MSI-H	1
TCGA-B5-A1MX	UCEC	223.1136364	21.04545455	0.159090909	0	244.1590909	0.159090909	0.000713049	0	0.000651587	7.295454545	4.227272727	0.022727273	0	99.79545455	7.727272727	45.15909091	4.977272727	37.97727273	4.204545455	6.136363636	2.75	15.38636364	MSI-H	1
TCGA-B5-A1MY	UCEC	1.363636364	0.090909091	0	0	1.454545455	0	0	0	0	0.022727273	0	0.045454545	0	0.840909091	0.068181818	0.272727273	0.022727273	0.113636364	0	0	0	0.045454545	MSS	0
TCGA-B5-A1MZ	UCEC	1.522727273	0.227272727	0	0	1.75	0	0	0	0	0.045454545	0.022727273	0.022727273	0	0.818181818	0.045454545	0.272727273	0.045454545	0.25	0.022727273	0.022727273	0.045454545	0.022727273	MSI-L	0
TCGA-B5-A1N2	UCEC	4.113636364	0.227272727	0	0	4.340909091	0	0	0	0	0.136363636	0	0.045454545	0	2.636363636	0.159090909	0.613636364	0.045454545	0.295454545	0.022727273	0.090909091	0.045454545	0.090909091	MSS	0
TCGA-B5-A3F9	UCEC	1.931818182	0.272727273	0	0	2.204545455	0	0	0	0	0.113636364	0.022727273	0	0	0.886363636	0.090909091	0.5	0.045454545	0.227272727	0.022727273	0.068181818	0.022727273	0.136363636	MSS	0
TCGA-B5-A3FA	UCEC	384.0681818	8.068181818	0.159090909	0.022727273	392.1363636	0.181818182	0.000414226	0.002816901	0.000463661	1.181818182	2.386363636	0	0	180.4090909	10.77272727	67.40909091	4.954545455	71.29545455	6.727272727	6.659090909	2.772727273	23.34090909	MSI-L	0
TCGA-B5-A3FB	UCEC	1.75	0.227272727	0	0	1.977272727	0	0	0	0	0.045454545	0	0.022727273	0	0.795454545	0.068181818	0.477272727	0.022727273	0.295454545	0.022727273	0	0.068181818	0.068181818	MSS	0
TCGA-B5-A3FC	UCEC	456.25	25.54545455	0.159090909	0.113636364	481.7954545	0.272727273	0.000348692	0.004448399	0.000566064	1.431818182	8.204545455	0	0.045454545	216.9318182	13.43181818	97.40909091	4.022727273	78.88636364	7.318181818	9.5	4.113636364	26.52272727	MSI-H	1
TCGA-B5-A3FH	UCEC	1.272727273	0.204545455	0	0	1.477272727	0	0	0	0	0.068181818	0.022727273	0.022727273	0	0.545454545	0.045454545	0.431818182	0.045454545	0.159090909	0	0.022727273	0	0.090909091	MSI-L	0
TCGA-B5-A3S1	UCEC	3.340909091	0.068181818	0	0.022727273	3.409090909	0.022727273	0	0.333333333	0.006666667	0.045454545	0	0	0.022727273	1.636363636	0.204545455	0.545454545	0	0.409090909	0.068181818	0.068181818	0.022727273	0.181818182	MSS	0
TCGA-B5-A5OC	UCEC	32.43181818	11.86363636	0.045454545	0.022727273	44.29545455	0.068181818	0.001401542	0.001915709	0.001539251	3.863636364	0.75	0.045454545	0	15.47727273	0.772727273	7.068181818	0.522727273	9.818181818	0.931818182	1.068181818	0.272727273	2.409090909	MSI-H	1
TCGA-B5-A5OD	UCEC	1.568181818	0.136363636	0	0	1.704545455	0	0	0	0	0.045454545	0.068181818	0	0	0.909090909	0.045454545	0.136363636	0.022727273	0.204545455	0.045454545	0.022727273	0.045454545	0.113636364	MSS	0
TCGA-B5-A5OE	UCEC	2.386363636	0.181818182	0	0	2.568181818	0	0	0	0	0.090909091	0	0	0	1.204545455	0.045454545	0.545454545	0.090909091	0.340909091	0.022727273	0.068181818	0	0.113636364	MSS	0
TCGA-BG-A0LW	UCEC	1.113636364	0.090909091	0	0	1.204545455	0	0	0	0	0.045454545	0.045454545	0	0	0.613636364	0	0.181818182	0	0.136363636	0.022727273	0.022727273	0	0.113636364	MSS	0
TCGA-BG-A0LX	UCEC	12.77272727	3.590909091	0.045454545	0	16.36363636	0.045454545	0.003558719	0	0.002777778	2.113636364	0.340909091	0	0	6.75	0.409090909	3.545454545	0.25	1.295454545	0.113636364	0.386363636	0.068181818	0.909090909	MSI-H	1
TCGA-BG-A0M0	UCEC	3.931818182	1.022727273	0	0	4.954545455	0	0	0	0	0.454545455	0.090909091	0.022727273	0	2.318181818	0.181818182	0.840909091	0.045454545	0.386363636	0	0.068181818	0.045454545	0.340909091	MSI-H	1
TCGA-BG-A0M2	UCEC	0.886363636	0.113636364	0	0	1	0	0	0	0	0.045454545	0.022727273	0	0.022727273	0.386363636	0.045454545	0.227272727	0	0.045454545	0	0.045454545	0.022727273	0.045454545	MSS	0
TCGA-BG-A0M3	UCEC	1.954545455	0.159090909	0	0	2.113636364	0	0	0	0	0.045454545	0.068181818	0.022727273	0	1.159090909	0.068181818	0.454545455	0.068181818	0.068181818	0	0	0.022727273	0.068181818	MSS	0
TCGA-BG-A0M4	UCEC	16.40909091	3.409090909	0	0.022727273	19.81818182	0.022727273	0	0.006666667	0.001146789	2.022727273	0.272727273	0.022727273	0	9.568181818	0.454545455	3.545454545	0.25	1.386363636	0.136363636	0.477272727	0.136363636	1.045454545	MSI-H	1
TCGA-BG-A0M6	UCEC	1.090909091	0.181818182	0	0	1.272727273	0	0	0	0	0.045454545	0.090909091	0	0.022727273	0.772727273	0.045454545	0.181818182	0	0	0	0.045454545	0	0.022727273	MSS	0
TCGA-BG-A0M7	UCEC	2.045454545	0.136363636	0	0	2.181818182	0	0	0	0	0.045454545	0	0.022727273	0	1.136363636	0.090909091	0.454545455	0	0.159090909	0.022727273	0.045454545	0	0.159090909	MSS	0
TCGA-BG-A0M8	UCEC	2.204545455	0.522727273	0	0	2.727272727	0	0	0	0	0.068181818	0.045454545	0.068181818	0.022727273	1.068181818	0.159090909	0.522727273	0.090909091	0.318181818	0	0.090909091	0	0.159090909	MSS	0
TCGA-BG-A0M9	UCEC	1.727272727	0.136363636	0	0	1.863636364	0	0	0	0	0.068181818	0.022727273	0.022727273	0	0.909090909	0.181818182	0.25	0.022727273	0.227272727	0	0.045454545	0.045454545	0.022727273	MSS	0
TCGA-BG-A0MA	UCEC	1.25	0.204545455	0	0	1.454545455	0	0	0	0	0.113636364	0.045454545	0.022727273	0	0.659090909	0.068181818	0.272727273	0.022727273	0.113636364	0	0.022727273	0.022727273	0.090909091	MSS	0
TCGA-BG-A0MC	UCEC	1.5	0.068181818	0	0	1.568181818	0	0	0	0	0.045454545	0.022727273	0	0	0.909090909	0.022727273	0.318181818	0.022727273	0.068181818	0.022727273	0.022727273	0	0.045454545	MSS	0
TCGA-BG-A0MG	UCEC	3.477272727	1.931818182	0	0	5.409090909	0	0	0	0	0.136363636	0.25	0.022727273	0.113636364	1.772727273	0.386363636	0.795454545	0.022727273	1.090909091	0.045454545	0.159090909	0.022727273	0.431818182	MSS	0
TCGA-BG-A0MI	UCEC	1.727272727	0.113636364	0	0	1.840909091	0	0	0	0	0.045454545	0.022727273	0.022727273	0	1	0.022727273	0.386363636	0.022727273	0.068181818	0	0.113636364	0.022727273	0.068181818	MSS	0
TCGA-BG-A0MO	UCEC	1.363636364	0.136363636	0	0	1.5	0	0	0	0	0.068181818	0	0	0	0.727272727	0.045454545	0.318181818	0.022727273	0.181818182	0	0	0	0.090909091	MSS	0
TCGA-BG-A0MQ	UCEC	16.81818182	9.659090909	0.022727273	0.022727273	26.47727273	0.045454545	0.001351351	0.002352941	0.001716738	3.136363636	1.909090909	0.068181818	0.818181818	9.204545455	0.954545455	4.068181818	0.318181818	2.340909091	0.090909091	0.75	0.045454545	2.272727273	MSI-H	1
TCGA-BG-A0MS	UCEC	4.318181818	10.72727273	0	0	15.04545455	0	0	0	0	0.5	4.272727273	0.159090909	1.613636364	2.25	1.295454545	0.704545455	0.113636364	2.022727273	0.136363636	0.25	0.022727273	1.477272727	MSS	0
TCGA-BG-A0MT	UCEC	0.863636364	0.272727273	0	0	1.136363636	0	0	0	0	0.045454545	0.022727273	0.090909091	0.022727273	0.477272727	0.022727273	0.25	0.022727273	0.090909091	0	0.022727273	0	0.045454545	MSS	0
TCGA-BG-A0MU	UCEC	2.704545455	3.204545455	0.022727273	0	5.909090909	0.022727273	0.008403361	0	0.003846154	0.090909091	1.068181818	0.022727273	0.409090909	1.295454545	0.409090909	0.568181818	0.045454545	0.977272727	0.045454545	0.295454545	0.022727273	0.522727273	MSS	0
TCGA-BG-A0RY	UCEC	1.818181818	0.454545455	0	0.022727273	2.272727273	0.022727273	0	0.05	0.01	0.022727273	0.068181818	0	0.113636364	1.022727273	0.159090909	0.409090909	0.022727273	0.227272727	0	0.045454545	0	0.136363636	MSS	0
TCGA-BG-A0VT	UCEC	1	0.068181818	0	0	1.068181818	0	0	0	0	0	0.045454545	0	0	0.477272727	0.090909091	0.159090909	0.022727273	0.068181818	0.022727273	0.022727273	0	0.113636364	MSS	0
TCGA-BG-A0VV	UCEC	1.272727273	0.068181818	0	0	1.340909091	0	0	0	0	0	0	0.022727273	0	0.681818182	0.159090909	0.204545455	0.022727273	0.090909091	0	0	0	0.113636364	MSS	0
TCGA-BG-A0VW	UCEC	12.84090909	2.840909091	0	0	15.68181818	0	0	0	0	1.818181818	0.227272727	0.090909091	0.022727273	7.25	0.454545455	3.636363636	0.113636364	0.909090909	0.090909091	0.227272727	0.068181818	0.5	MSI-H	1
TCGA-BG-A0VX	UCEC	6.181818182	0.204545455	0	0	6.386363636	0	0	0	0	0.022727273	0.068181818	0.022727273	0	3.545454545	0.204545455	1.431818182	0.068181818	0.477272727	0.068181818	0.045454545	0	0.272727273	MSS	0
TCGA-BG-A0VZ	UCEC	8.613636364	2.704545455	0.022727273	0.022727273	11.31818182	0.045454545	0.002638522	0.008403361	0.004016064	1.409090909	0.318181818	0	0	4.659090909	0.363636364	2.431818182	0.113636364	0.727272727	0.113636364	0.25	0.068181818	0.613636364	MSI-H	1
TCGA-BG-A0W1	UCEC	1.727272727	0.431818182	0	0	2.159090909	0	0	0	0	0.204545455	0.068181818	0.068181818	0	1	0.090909091	0.431818182	0.045454545	0.045454545	0	0.045454545	0.022727273	0.068181818	MSS	0
TCGA-BG-A0W2	UCEC	1.295454545	0.5	0	0	1.795454545	0	0	0	0	0.090909091	0.113636364	0	0.022727273	0.568181818	0.022727273	0.340909091	0.045454545	0.25	0.022727273	0.090909091	0	0.204545455	MSS	0
TCGA-BG-A0YU	UCEC	1.045454545	3.431818182	0	0	4.477272727	0	0	0	0	0.022727273	1.272727273	0	0.568181818	0.409090909	0.886363636	0.272727273	0	0.522727273	0.068181818	0.181818182	0	0.181818182	MSS	0
TCGA-BG-A0YV	UCEC	2.545454545	1.045454545	0	0	3.590909091	0	0	0	0	0.022727273	0.295454545	0	0.136363636	1.522727273	0.272727273	0.477272727	0.068181818	0.272727273	0.045454545	0.090909091	0	0.25	MSS	0
TCGA-BG-A186	UCEC	0.909090909	0.113636364	0	0	1.022727273	0	0	0	0	0.022727273	0.045454545	0.022727273	0	0.5	0	0.181818182	0.045454545	0.068181818	0	0.045454545	0	0.045454545	MSS	0
TCGA-BG-A187	UCEC	2.409090909	0.204545455	0	0	2.613636364	0	0	0	0	0.045454545	0.045454545	0.022727273	0	1.545454545	0.113636364	0.431818182	0.045454545	0.022727273	0	0.113636364	0.022727273	0.113636364	MSI-L	0
TCGA-BG-A18A	UCEC	1.840909091	0.136363636	0	0	1.977272727	0	0	0	0	0.068181818	0.045454545	0	0.022727273	1.022727273	0.090909091	0.5	0	0.045454545	0.022727273	0.068181818	0	0.022727273	MSS	0
TCGA-BG-A18B	UCEC	9.431818182	3.227272727	0	0	12.65909091	0	0	0	0	1.704545455	0.636363636	0	0	5.363636364	0.454545455	2	0.159090909	1.068181818	0	0.25	0.068181818	0.75	MSI-H	1
TCGA-BG-A18C	UCEC	1.431818182	0.090909091	0	0	1.522727273	0	0	0	0	0.022727273	0.022727273	0.022727273	0	0.795454545	0.090909091	0.272727273	0.045454545	0.090909091	0	0.045454545	0	0.090909091	MSS	0
TCGA-BG-A220	UCEC	21.68181818	10.27272727	0	0.136363636	31.95454545	0.136363636	0	0.013274336	0.004267425	3.681818182	0.681818182	0.045454545	0	10.54545455	0.636363636	4.613636364	0.272727273	6.795454545	0.681818182	0.590909091	0.477272727	1.886363636	MSI-H	1
TCGA-BG-A221	UCEC	39.45454545	8.431818182	0.022727273	0.022727273	47.88636364	0.045454545	0.000576037	0.002695418	0.000949217	3.204545455	0.431818182	0.136363636	0	19.84090909	0.795454545	9.227272727	0.727272727	7.204545455	0.659090909	1.204545455	0.409090909	2.318181818	MSI-H	1
TCGA-BG-A222	UCEC	156.0681818	20.52272727	0.090909091	0.068181818	176.5909091	0.159090909	0.000582496	0.003322259	0.000900901	6.545454545	2.136363636	0.090909091	0.022727273	75.75	2.454545455	32	2.159090909	29.70454545	3.409090909	4.863636364	1.772727273	10.20454545	MSI-H	1
TCGA-BG-A2AE	UCEC	1.863636364	0.090909091	0	0	1.954545455	0	0	0	0	0.045454545	0.022727273	0.022727273	0	0.931818182	0.113636364	0.431818182	0.045454545	0.090909091	0.022727273	0.045454545	0	0.090909091	MSS	0
TCGA-BG-A2L7	UCEC	17.09090909	9.386363636	0.068181818	0.022727273	26.47727273	0.090909091	0.003989362	0.002421308	0.003433476	3.75	0.568181818	0.113636364	0	8.181818182	0.545454545	3.636363636	0.227272727	5.931818182	0.5	0.681818182	0.181818182	1.522727273	MSI-H	1
TCGA-BG-A3EW	UCEC	13.70454545	6	0	0.022727273	19.70454545	0.022727273	0	0.003787879	0.001153403	2.090909091	0.454545455	0.045454545	0	6.068181818	0.568181818	2.772727273	0.181818182	4.477272727	0.704545455	0.5	0.181818182	1.136363636	MSI-H	1
TCGA-BG-A3PP	UCEC	1.727272727	0.136363636	0	0	1.863636364	0	0	0	0	0	0.022727273	0.022727273	0	0.772727273	0.090909091	0.431818182	0.022727273	0.295454545	0	0	0.022727273	0.045454545	MSS	0
TCGA-BK-A0C9	UCEC	18.68181818	2.136363636	0	0	20.81818182	0	0	0	0	1.318181818	0.272727273	0.022727273	0	10.75	0.636363636	4	0.227272727	1.136363636	0.136363636	0.295454545	0.090909091	1.204545455	MSI-H	1
TCGA-BK-A0CB	UCEC	1.590909091	2	0	0	3.590909091	0	0	0	0	0.045454545	0.818181818	0.045454545	0.113636364	0.75	0.295454545	0.25	0	0.681818182	0.090909091	0.159090909	0	0.272727273	MSS	0
TCGA-BK-A13B	UCEC	19.79545455	8.909090909	0.022727273	0.068181818	28.70454545	0.090909091	0.001148106	0.007653061	0.003167063	2.318181818	0.840909091	0.113636364	0.022727273	9.795454545	0.590909091	3.659090909	0.454545455	6.5	0.840909091	0.636363636	0.386363636	1.772727273	MSI-H	1
TCGA-BK-A13C	UCEC	1.159090909	0.068181818	0	0	1.227272727	0	0	0	0	0.045454545	0.022727273	0	0	0.681818182	0.022727273	0.272727273	0.068181818	0.022727273	0.022727273	0	0	0.022727273	MSS	0
TCGA-BK-A4ZD	UCEC	2.454545455	0.181818182	0	0	2.636363636	0	0	0	0	0.022727273	0.022727273	0.045454545	0.022727273	1.204545455	0.113636364	0.5	0	0.318181818	0.045454545	0.090909091	0.045454545	0.113636364	MSS	0
TCGA-BK-A56F	UCEC	1.931818182	0.113636364	0	0	2.045454545	0	0	0	0	0.045454545	0	0	0.022727273	1.022727273	0.113636364	0.386363636	0.022727273	0.204545455	0.022727273	0.090909091	0	0.090909091	MSS	0
TCGA-BK-A6W3	UCEC	153.2727273	0.568181818	0.159090909	0	153.8409091	0.159090909	0.00103796	0	0.001034126	0.068181818	0.159090909	0	0	66.88636364	11.56818182	19.56818182	1.340909091	32.84090909	3.727272727	2.704545455	1.340909091	8.409090909	MSS	0
TCGA-BK-A6W4	UCEC	0.704545455	0.113636364	0	0	0.818181818	0	0	0	0	0.022727273	0.022727273	0.022727273	0	0.431818182	0.022727273	0.136363636	0	0.113636364	0	0	0	0	MSS	0
TCGA-BS-A0T9	UCEC	1.522727273	0.204545455	0	0	1.727272727	0	0	0	0	0.022727273	0.068181818	0.068181818	0	1.045454545	0.068181818	0.272727273	0	0.090909091	0	0	0	0.022727273	MSS	0
TCGA-BS-A0TA	UCEC	12.70454545	3.590909091	0.045454545	0.022727273	16.29545455	0.068181818	0.003577818	0.006329114	0.0041841	1.977272727	0.522727273	0.068181818	0.113636364	7.477272727	0.522727273	3.090909091	0.318181818	0.840909091	0.090909091	0.227272727	0.022727273	0.681818182	MSI-H	1
TCGA-BS-A0TI	UCEC	2.568181818	0.204545455	0	0	2.772727273	0	0	0	0	0.090909091	0	0.068181818	0	1.659090909	0.090909091	0.409090909	0	0.159090909	0.022727273	0.022727273	0	0.136363636	MSS	0
TCGA-BS-A0TJ	UCEC	18.75	6.295454545	0.022727273	0.022727273	25.04545455	0.045454545	0.001212121	0.003610108	0.001814882	3.363636364	0.613636364	0.045454545	0.045454545	10.5	0.704545455	4.477272727	0.204545455	2.068181818	0.318181818	0.590909091	0.181818182	1.25	MSI-H	1
TCGA-BS-A0U5	UCEC	1.613636364	0.136363636	0	0	1.75	0	0	0	0	0.068181818	0.045454545	0.022727273	0	1.113636364	0.045454545	0.318181818	0.022727273	0.068181818	0	0	0	0.045454545	MSS	0
TCGA-BS-A0U7	UCEC	5.772727273	1	0.045454545	0	6.772727273	0.045454545	0.007874016	0	0.006711409	0.295454545	0.204545455	0.022727273	0	3.113636364	0.340909091	1.545454545	0.090909091	0.386363636	0.068181818	0.159090909	0.022727273	0.431818182	MSI-L	0
TCGA-BS-A0U8	UCEC	11.02272727	3.840909091	0	0	14.86363636	0	0	0	0	1.909090909	0.272727273	0.090909091	0.022727273	6.159090909	0.386363636	3.045454545	0.113636364	1.204545455	0.090909091	0.272727273	0.113636364	0.886363636	MSI-H	1
TCGA-BS-A0UA	UCEC	8.590909091	2.522727273	0	0.022727273	11.11363636	0.022727273	0	0.009009009	0.00204499	1.272727273	0.295454545	0.045454545	0.022727273	4.613636364	0.545454545	2.159090909	0.068181818	0.75	0.068181818	0.227272727	0	0.659090909	MSI-H	1
TCGA-BS-A0UF	UCEC	252.6136364	16	0.068181818	0	268.6136364	0.068181818	0.000269906	0	0.000253829	1.25	5.227272727	0.068181818	2.136363636	143	24.63636364	37.52272727	2.568181818	21.36363636	1.75	6.272727273	1.090909091	15.81818182	MSS	0
TCGA-BS-A0UJ	UCEC	54.77272727	23.45454545	0	0	78.22727273	0	0	0	0	0.363636364	9.454545455	0.181818182	3.704545455	29.81818182	4.727272727	11.31818182	1.159090909	7.204545455	0.340909091	1.5	0.25	5.977272727	MSI-H	1
TCGA-BS-A0UL	UCEC	10.79545455	1.977272727	0	0	12.77272727	0	0	0	0	1.045454545	0.227272727	0.022727273	0.022727273	6.522727273	0.477272727	2.522727273	0	0.75	0.068181818	0.090909091	0	0.681818182	MSI-H	1
TCGA-BS-A0UM	UCEC	12.90909091	2.795454545	0.022727273	0	15.70454545	0.022727273	0.001760563	0	0.001447178	1.772727273	0.272727273	0.090909091	0	7.386363636	0.522727273	3.136363636	0.272727273	0.909090909	0.090909091	0.25	0.022727273	0.681818182	MSI-H	1
TCGA-BS-A0UT	UCEC	3.204545455	10.97727273	0	0	14.18181818	0	0	0	0	0.340909091	3.863636364	0.113636364	1.454545455	1.454545455	1.477272727	0.522727273	0.090909091	2.454545455	0	0.25	0.159090909	1.772727273	MSS	0
TCGA-BS-A0UV	UCEC	289.5681818	1.022727273	0.045454545	0	290.5909091	0.045454545	0.000156974	0	0.000156421	0.113636364	0.636363636	0	0.022727273	158.4772727	23.59090909	49.34090909	3.022727273	22.06818182	1.590909091	6.477272727	1.227272727	16.13636364	MSI-L	0
TCGA-BS-A0V4	UCEC	9.659090909	4.363636364	0	0.022727273	14.02272727	0.022727273	0	0.005208333	0.001620746	1.568181818	0.568181818	0.022727273	0	4.295454545	0.363636364	2.181818182	0.068181818	2.954545455	0.340909091	0.431818182	0.136363636	0.727272727	MSI-H	1
TCGA-BS-A0V6	UCEC	1.522727273	0.113636364	0	0	1.636363636	0	0	0	0	0	0.045454545	0	0	0.931818182	0.045454545	0.318181818	0.022727273	0.068181818	0	0.113636364	0	0.045454545	MSS	0
TCGA-BS-A0V7	UCEC	1.659090909	0.068181818	0	0	1.727272727	0	0	0	0	0.022727273	0.022727273	0	0.022727273	1.068181818	0.068181818	0.227272727	0.022727273	0.068181818	0	0.045454545	0	0.113636364	MSS	0
TCGA-BS-A0V8	UCEC	2.318181818	0.318181818	0	0	2.636363636	0	0	0	0	0.136363636	0.022727273	0	0.022727273	1.25	0.159090909	0.568181818	0.090909091	0.159090909	0	0	0	0.090909091	MSS	0
TCGA-BS-A0VI	UCEC	9.340909091	3.613636364	0.022727273	0	12.95454545	0.022727273	0.00243309	0	0.001754386	0.886363636	0.363636364	0.045454545	0	4.568181818	0.340909091	1.886363636	0.136363636	2.931818182	0.272727273	0.454545455	0.068181818	0.613636364	MSI-H	1
TCGA-BS-A0WQ	UCEC	1.318181818	0.159090909	0	0	1.477272727	0	0	0	0	0.045454545	0.068181818	0	0	0.818181818	0.045454545	0.272727273	0	0.045454545	0	0.045454545	0.022727273	0.068181818	MSS	0
TCGA-D1-A0ZN	UCEC	1.295454545	0.068181818	0	0	1.363636364	0	0	0	0	0.022727273	0.045454545	0	0	0.704545455	0.045454545	0.409090909	0.022727273	0.045454545	0	0	0.022727273	0	MSS	0
TCGA-D1-A0ZO	UCEC	15.11363636	5.136363636	0.022727273	0	20.25	0.022727273	0.001503759	0	0.001122334	3.113636364	0.772727273	0.045454545	0	9.159090909	0.409090909	3.818181818	0.068181818	1.045454545	0.068181818	0.409090909	0	0.886363636	MSI-H	1
TCGA-D1-A0ZP	UCEC	3.818181818	9.727272727	0	0	13.54545455	0	0	0	0	0.159090909	3.75	0.136363636	1.568181818	1.863636364	1.159090909	0.568181818	0	1.863636364	0.068181818	0.272727273	0.068181818	1.590909091	MSI-L	0
TCGA-D1-A0ZQ	UCEC	2.25	0.181818182	0	0	2.431818182	0	0	0	0	0.090909091	0	0.045454545	0	1.272727273	0.136363636	0.5	0.022727273	0.068181818	0	0.068181818	0	0.136363636	MSS	0
TCGA-D1-A0ZR	UCEC	4.272727273	8.818181818	0	0	13.09090909	0	0	0	0	0.136363636	3.363636364	0.068181818	1.272727273	2.181818182	2.318181818	0.636363636	0.068181818	1.613636364	0.045454545	0.181818182	0.022727273	0.977272727	MSS	0
TCGA-D1-A0ZS	UCEC	10.29545455	3.818181818	0	0.022727273	14.11363636	0.022727273	0	0.005952381	0.001610306	1.772727273	0.545454545	0.045454545	0.022727273	5.863636364	0.409090909	2.545454545	0.113636364	1.181818182	0.068181818	0.204545455	0	0.977272727	MSI-H	1
TCGA-D1-A0ZU	UCEC	3.909090909	9.931818182	0	0	13.84090909	0	0	0	0	0.272727273	3.409090909	0.068181818	1.590909091	1.795454545	1.522727273	0.75	0.022727273	2.272727273	0.181818182	0.25	0.045454545	1.340909091	MSS	0
TCGA-D1-A0ZV	UCEC	1.545454545	1.840909091	0	0	3.386363636	0	0	0	0	0.181818182	0.454545455	0.045454545	0.227272727	0.886363636	0.272727273	0.227272727	0	0.659090909	0.045454545	0.022727273	0.022727273	0.272727273	MSS	0
TCGA-D1-A0ZZ	UCEC	2.818181818	4.454545455	0	0	7.272727273	0	0	0	0	0.136363636	1.409090909	0.068181818	0.727272727	1.568181818	0.772727273	0.431818182	0.022727273	1.090909091	0.045454545	0.159090909	0.022727273	0.636363636	MSS	0
TCGA-D1-A101	UCEC	13.61363636	3.090909091	0.022727273	0	16.70454545	0.022727273	0.001669449	0	0.001360544	1.363636364	0.522727273	0.136363636	0.090909091	6.886363636	0.909090909	3.931818182	0.25	0.909090909	0.045454545	0.159090909	0.068181818	0.954545455	MSI-H	1
TCGA-D1-A102	UCEC	4.863636364	20.59090909	0	0	25.45454545	0	0	0	0	0.409090909	7.909090909	0.136363636	2.931818182	2.363636364	3.613636364	0.727272727	0.090909091	3.5	0.113636364	0.545454545	0.068181818	2.590909091	MSS	0
TCGA-D1-A103	UCEC	231.0909091	7.659090909	0.022727273	0	238.75	0.022727273	9.83E-05	0	9.52E-05	0.795454545	2.840909091	0.068181818	1.136363636	127.7727273	11.90909091	48.61363636	3.704545455	16.88636364	1.272727273	4.795454545	1.340909091	11.77272727	MSI-L	0
TCGA-D1-A15V	UCEC	1.113636364	0.068181818	0	0	1.181818182	0	0	0	0	0.022727273	0.022727273	0	0	0.681818182	0	0.159090909	0.068181818	0.068181818	0.022727273	0.022727273	0.022727273	0.022727273	MSS	0
TCGA-D1-A15W	UCEC	1.818181818	0.113636364	0	0	1.931818182	0	0	0	0	0.045454545	0.022727273	0.045454545	0	1.318181818	0.045454545	0.340909091	0	0.022727273	0	0.022727273	0	0.045454545	MSS	0
TCGA-D1-A15X	UCEC	52.06818182	1.25	0.068181818	0.022727273	53.31818182	0.090909091	0.001309472	0.018181818	0.00170503	0.590909091	0.181818182	0	0	29.97727273	1.113636364	12.72727273	0.568181818	3.022727273	0.272727273	0.931818182	0.295454545	2.386363636	MSI-L	0
TCGA-D1-A15Z	UCEC	2	0.227272727	0	0	2.227272727	0	0	0	0	0.113636364	0.045454545	0.022727273	0.022727273	1.090909091	0.113636364	0.454545455	0.022727273	0.181818182	0	0	0	0.090909091	MSI-L	0
TCGA-D1-A160	UCEC	13.75	3.545454545	0	0.022727273	17.29545455	0.022727273	0	0.006410256	0.00131406	1.909090909	0.5	0.045454545	0	7.590909091	0.545454545	2.840909091	0.227272727	1.409090909	0.113636364	0.431818182	0.159090909	1.159090909	MSI-H	1
TCGA-D1-A161	UCEC	2.545454545	0.204545455	0	0	2.75	0	0	0	0	0.090909091	0.068181818	0	0	1.477272727	0.113636364	0.613636364	0.022727273	0.090909091	0.045454545	0.022727273	0	0.136363636	MSS	0
TCGA-D1-A163	UCEC	14.54545455	5.363636364	0.022727273	0.045454545	19.90909091	0.068181818	0.0015625	0.008474576	0.003424658	2.772727273	0.772727273	0.045454545	0.022727273	7.909090909	0.295454545	3.568181818	0.272727273	1.590909091	0.136363636	0.613636364	0.159090909	1.136363636	MSI-H	1
TCGA-D1-A165	UCEC	1.772727273	0.113636364	0	0	1.886363636	0	0	0	0	0.045454545	0.022727273	0.022727273	0	1.022727273	0.136363636	0.5	0.022727273	0.045454545	0.022727273	0	0	0.022727273	MSS	0
TCGA-D1-A167	UCEC	51.56818182	2.431818182	0.068181818	0	54	0.068181818	0.001322168	0	0.001262626	1.181818182	0.340909091	0	0	29.34090909	2.022727273	13.54545455	0.363636364	2.681818182	0.272727273	1	0.159090909	2.113636364	MSI-H	1
TCGA-D1-A168	UCEC	1.454545455	0.159090909	0	0	1.613636364	0	0	0	0	0.068181818	0.022727273	0	0	0.840909091	0.113636364	0.295454545	0.022727273	0.022727273	0	0.045454545	0	0.113636364	MSS	0
TCGA-D1-A169	UCEC	1.5	0.159090909	0	0	1.659090909	0	0	0	0	0.068181818	0.045454545	0	0	0.840909091	0.113636364	0.363636364	0.068181818	0.068181818	0	0.022727273	0	0.045454545	MSS	0
TCGA-D1-A16B	UCEC	1.363636364	0.113636364	0	0	1.477272727	0	0	0	0	0.068181818	0.045454545	0	0	0.772727273	0.090909091	0.272727273	0.068181818	0.068181818	0	0.022727273	0	0.022727273	MSS	0
TCGA-D1-A16D	UCEC	1.090909091	0.113636364	0	0	1.204545455	0	0	0	0	0.045454545	0.022727273	0.022727273	0	0.681818182	0.068181818	0.113636364	0.068181818	0.022727273	0	0.045454545	0	0.022727273	MSS	0
TCGA-D1-A16E	UCEC	1.704545455	0.136363636	0	0	1.840909091	0	0	0	0	0.090909091	0.022727273	0.022727273	0	0.840909091	0.159090909	0.477272727	0.045454545	0.068181818	0.022727273	0.022727273	0.022727273	0.045454545	MSS	0
TCGA-D1-A16F	UCEC	13.25	3.818181818	0.022727273	0	17.06818182	0.022727273	0.001715266	0	0.001331558	2.204545455	0.522727273	0.068181818	0	7.340909091	0.477272727	3.386363636	0.159090909	1	0.181818182	0.25	0.090909091	0.931818182	MSI-H	1
TCGA-D1-A16I	UCEC	1.159090909	0.045454545	0	0	1.204545455	0	0	0	0	0.045454545	0	0	0	0.613636364	0.022727273	0.340909091	0.045454545	0.068181818	0	0	0	0.022727273	MSS	0
TCGA-D1-A16J	UCEC	6.659090909	0.136363636	0	0	6.795454545	0	0	0	0	0.090909091	0	0.022727273	0	4.068181818	0.363636364	1.477272727	0.068181818	0.227272727	0.022727273	0.022727273	0.045454545	0.227272727	MSS	0
TCGA-D1-A16N	UCEC	3.727272727	0.704545455	0	0	4.431818182	0	0	0	0	0.340909091	0.136363636	0.068181818	0	2.113636364	0.227272727	0.795454545	0.090909091	0.136363636	0.022727273	0.136363636	0	0.25	MSI-H	1
TCGA-D1-A16O	UCEC	0.863636364	0.090909091	0	0	0.954545455	0	0	0	0	0.045454545	0	0.022727273	0	0.522727273	0.045454545	0.204545455	0	0.068181818	0	0	0	0.045454545	MSS	0
TCGA-D1-A16Q	UCEC	0.863636364	0.090909091	0	0	0.954545455	0	0	0	0	0	0.022727273	0.022727273	0.022727273	0.431818182	0.090909091	0.113636364	0.022727273	0.022727273	0.022727273	0.022727273	0	0.045454545	MSS	0
TCGA-D1-A16R	UCEC	1.204545455	0.090909091	0	0	1.295454545	0	0	0	0	0.045454545	0.022727273	0	0.022727273	0.772727273	0.068181818	0.181818182	0.045454545	0.045454545	0	0.045454545	0	0.022727273	MSS	0
TCGA-D1-A16S	UCEC	1.659090909	0.090909091	0	0	1.75	0	0	0	0	0.045454545	0	0	0.022727273	0.909090909	0.136363636	0.25	0.068181818	0.022727273	0.045454545	0.068181818	0	0.113636364	MSS	0
TCGA-D1-A16V	UCEC	1.159090909	0.204545455	0	0	1.363636364	0	0	0	0	0.068181818	0	0.022727273	0.022727273	0.659090909	0.113636364	0.159090909	0.045454545	0.068181818	0	0.045454545	0	0.068181818	MSS	0
TCGA-D1-A16X	UCEC	97.70454545	0.227272727	0	0	97.93181818	0	0	0	0	0.045454545	0.113636364	0	0	57.36363636	9.454545455	17.11363636	0.863636364	4.727272727	0.363636364	1.431818182	0.363636364	3.772727273	MSS	0
TCGA-D1-A16Y	UCEC	33.72727273	0.090909091	0.022727273	0	33.81818182	0.022727273	0.000673854	0	0.000672043	0	0.022727273	0	0	20.04545455	2.613636364	5.704545455	0.295454545	1.795454545	0.272727273	0.545454545	0.136363636	1.409090909	MSI-L	0
TCGA-D1-A174	UCEC	20.56818182	6.795454545	0	0	27.36363636	0	0	0	0	3.863636364	0.613636364	0	0	12.25	0.659090909	5.090909091	0.204545455	2.090909091	0.204545455	0.5	0.090909091	1.340909091	MSI-H	1
TCGA-D1-A176	UCEC	11.11363636	2.863636364	0	0.022727273	13.97727273	0.022727273	0	0.007936508	0.001626016	1.5	0.522727273	0.068181818	0	6.363636364	0.454545455	2.636363636	0.318181818	0.977272727	0.045454545	0.295454545	0.045454545	0.522727273	MSI-H	1
TCGA-D1-A177	UCEC	19.13636364	7.045454545	0.022727273	0	26.18181818	0.022727273	0.001187648	0	0.000868056	3.681818182	1.068181818	0.022727273	0.022727273	11.06818182	0.545454545	4.909090909	0.272727273	2.068181818	0.136363636	0.545454545	0.113636364	1.181818182	MSI-H	1
TCGA-D1-A17A	UCEC	6.272727273	1.863636364	0	0	8.136363636	0	0	0	0	0.772727273	0.204545455	0	0	3.704545455	0.25	1.477272727	0.204545455	0.636363636	0.045454545	0.204545455	0.045454545	0.409090909	MSI-H	1
TCGA-D1-A17B	UCEC	7.409090909	1.295454545	0	0.045454545	8.704545455	0.045454545	0	0.035087719	0.005221932	0.863636364	0.136363636	0.045454545	0.022727273	4.318181818	0.318181818	1.681818182	0.045454545	0.5	0.090909091	0.227272727	0.022727273	0.272727273	MSI-H	1
TCGA-D1-A17C	UCEC	1.454545455	0.159090909	0	0	1.613636364	0	0	0	0	0.113636364	0	0.022727273	0	0.909090909	0.090909091	0.386363636	0	0.045454545	0	0.045454545	0	0	MSS	0
TCGA-D1-A17D	UCEC	13.27272727	2.840909091	0.022727273	0.022727273	16.11363636	0.045454545	0.001712329	0.008	0.002820874	1.704545455	0.181818182	0.045454545	0	7.568181818	0.431818182	3.136363636	0.318181818	0.886363636	0.113636364	0.386363636	0.227272727	0.75	MSI-H	1
TCGA-D1-A17F	UCEC	7.045454545	0.681818182	0	0	7.727272727	0	0	0	0	0.25	0.25	0	0	3.659090909	0.318181818	1.977272727	0.090909091	0.386363636	0.022727273	0.136363636	0	0.477272727	MSI-H	1
TCGA-D1-A17H	UCEC	17.31818182	5.204545455	0.022727273	0	22.52272727	0.022727273	0.001312336	0	0.001009082	3.136363636	0.772727273	0.113636364	0	9.204545455	0.590909091	4.409090909	0.454545455	1.5	0.136363636	0.454545455	0.113636364	1.045454545	MSI-H	1
TCGA-D1-A17K	UCEC	1.772727273	0.204545455	0	0	1.977272727	0	0	0	0	0.136363636	0.022727273	0	0	1.045454545	0.045454545	0.545454545	0.022727273	0.113636364	0	0.022727273	0	0.022727273	MSS	0
TCGA-D1-A17L	UCEC	1.840909091	0.068181818	0	0	1.909090909	0	0	0	0	0	0.022727273	0	0.022727273	1.318181818	0.045454545	0.363636364	0.022727273	0.022727273	0.022727273	0.045454545	0	0	MSS	0
TCGA-D1-A17M	UCEC	11.25	2.772727273	0	0.022727273	14.02272727	0.022727273	0	0.008196721	0.001620746	1.613636364	0.272727273	0.045454545	0	6.681818182	0.363636364	2.795454545	0.136363636	0.863636364	0.090909091	0.204545455	0.090909091	0.454545455	MSI-H	1
TCGA-D1-A17N	UCEC	0.795454545	0.045454545	0	0	0.840909091	0	0	0	0	0.022727273	0	0.022727273	0	0.5	0.090909091	0.136363636	0	0	0	0.022727273	0	0.022727273	MSS	0
TCGA-D1-A17Q	UCEC	188.2954545	0.795454545	0.045454545	0	189.0909091	0.045454545	0.0002414	0	0.000240385	0.159090909	0.340909091	0	0	106.8636364	16.02272727	31.5	2.545454545	12.34090909	0.977272727	3.318181818	1.090909091	9.204545455	MSI-L	0
TCGA-D1-A17R	UCEC	6.840909091	1.295454545	0.022727273	0	8.136363636	0.022727273	0.003322259	0	0.002793296	0.772727273	0.136363636	0.022727273	0	3.909090909	0.363636364	1.409090909	0.204545455	0.477272727	0.045454545	0.159090909	0.090909091	0.340909091	MSI-H	1
TCGA-D1-A17S	UCEC	1.25	0.090909091	0	0	1.340909091	0	0	0	0	0	0.045454545	0	0	0.795454545	0	0.25	0.045454545	0.022727273	0	0	0.022727273	0.068181818	MSS	0
TCGA-D1-A17T	UCEC	2.090909091	0.136363636	0	0	2.227272727	0	0	0	0	0.090909091	0.045454545	0	0	1.136363636	0.068181818	0.431818182	0	0.068181818	0.022727273	0.045454545	0.045454545	0.136363636	MSS	0
TCGA-D1-A17U	UCEC	10.31818182	3.5	0	0.022727273	13.81818182	0.022727273	0	0.006493506	0.001644737	2.181818182	0.363636364	0.045454545	0	5.818181818	0.545454545	2.681818182	0.25	0.636363636	0.090909091	0.25	0.022727273	0.545454545	MSI-H	1
TCGA-D1-A1NS	UCEC	8.613636364	3	0	0	11.61363636	0	0	0	0	0.977272727	0.25	0.045454545	0	4.340909091	0.227272727	2	0.090909091	2.068181818	0.204545455	0.25	0.090909091	0.636363636	MSI-H	1
TCGA-D1-A1NU	UCEC	2.613636364	0.068181818	0	0	2.681818182	0	0	0	0	0.045454545	0	0	0	1.545454545	0.113636364	0.545454545	0.045454545	0.204545455	0	0.068181818	0	0.045454545	MSS	0
TCGA-D1-A1NW	UCEC	1.522727273	0.090909091	0	0	1.613636364	0	0	0	0	0.022727273	0	0.022727273	0	1.045454545	0.068181818	0.318181818	0.045454545	0.022727273	0	0.045454545	0	0	MSI-L	0
TCGA-D1-A1NX	UCEC	1.227272727	0.090909091	0	0	1.318181818	0	0	0	0	0.045454545	0	0	0	0.840909091	0.068181818	0.204545455	0.022727273	0.045454545	0.022727273	0.045454545	0	0.022727273	MSS	0
TCGA-D1-A1NY	UCEC	17.43181818	8.295454545	0.022727273	0	25.72727273	0.022727273	0.001303781	0	0.000883392	2.659090909	0.727272727	0.090909091	0	8.318181818	0.659090909	3.590909091	0.227272727	5.681818182	0.704545455	0.590909091	0.204545455	1.386363636	MSI-H	1
TCGA-D1-A1NZ	UCEC	23.11363636	8.75	0.045454545	0.022727273	31.86363636	0.068181818	0.001966568	0.002597403	0.0021398	2.886363636	0.727272727	0.068181818	0.022727273	11	0.75	5.113636364	0.227272727	6.25	0.840909091	0.840909091	0.25	1.977272727	MSI-H	1
TCGA-D1-A1O0	UCEC	2.022727273	0.181818182	0	0	2.204545455	0	0	0	0	0.090909091	0	0.022727273	0	0.954545455	0.068181818	0.409090909	0.045454545	0.363636364	0.022727273	0.068181818	0.022727273	0.136363636	MSS	0
TCGA-D1-A1O5	UCEC	2.068181818	0.113636364	0	0	2.181818182	0	0	0	0	0.045454545	0.022727273	0	0	1.181818182	0.022727273	0.454545455	0	0.181818182	0.068181818	0.022727273	0	0.136363636	MSS	0
TCGA-D1-A1O7	UCEC	11.15909091	2.636363636	0.045454545	0	13.79545455	0.045454545	0.00407332	0	0.003294893	0.75	0.340909091	0.022727273	0	5.318181818	0.340909091	3.045454545	0.068181818	2.227272727	0.204545455	0.340909091	0.136363636	0.636363636	MSI-H	1
TCGA-D1-A1O8	UCEC	2.136363636	0.159090909	0	0	2.295454545	0	0	0	0	0.068181818	0.045454545	0	0.022727273	1.045454545	0.022727273	0.5	0.045454545	0.204545455	0.068181818	0.090909091	0.045454545	0.090909091	MSS	0
TCGA-D1-A2G0	UCEC	25.70454545	11.86363636	0.113636364	0.068181818	37.56818182	0.181818182	0.004420866	0.005747126	0.004839685	4.045454545	0.818181818	0.090909091	0	11.84090909	0.727272727	5.795454545	0.318181818	8.136363636	0.840909091	1.25	0.477272727	2.318181818	MSI-H	1
TCGA-D1-A2G5	UCEC	6.590909091	1.613636364	0	0	8.204545455	0	0	0	0	0.772727273	0.113636364	0.068181818	0	3.204545455	0.272727273	1.477272727	0.090909091	1.340909091	0.136363636	0.204545455	0.068181818	0.25	MSI-H	1
TCGA-D1-A2G6	UCEC	2.818181818	0.204545455	0	0	3.022727273	0	0	0	0	0.068181818	0	0	0	1.340909091	0.090909091	0.681818182	0.022727273	0.363636364	0	0.159090909	0.022727273	0.204545455	MSI-H	1
TCGA-D1-A2G7	UCEC	1.795454545	0.113636364	0	0	1.909090909	0	0	0	0	0.022727273	0.022727273	0.022727273	0	0.704545455	0.068181818	0.409090909	0.022727273	0.363636364	0	0.136363636	0.022727273	0.068181818	MSS	0
TCGA-D1-A3DA	UCEC	2.522727273	0.272727273	0	0	2.795454545	0	0	0	0	0.045454545	0.136363636	0.045454545	0	1.25	0.068181818	0.477272727	0.045454545	0.363636364	0.022727273	0.045454545	0.022727273	0.159090909	MSI-L	0
TCGA-D1-A3DG	UCEC	4.045454545	0.272727273	0	0	4.318181818	0	0	0	0	0.113636364	0.068181818	0	0	1.818181818	0.090909091	0.636363636	0.090909091	0.863636364	0.068181818	0.090909091	0.045454545	0.204545455	MSS	0
TCGA-D1-A3DH	UCEC	3.363636364	0.159090909	0	0	3.522727273	0	0	0	0	0.022727273	0	0.022727273	0	1.659090909	0.159090909	0.386363636	0	0.727272727	0.022727273	0.136363636	0.045454545	0.181818182	MSS	0
TCGA-D1-A3JP	UCEC	1.704545455	0.068181818	0	0	1.772727273	0	0	0	0	0.045454545	0	0	0.022727273	0.818181818	0.022727273	0.454545455	0.022727273	0.181818182	0.022727273	0.022727273	0	0.022727273	MSS	0
TCGA-D1-A3JQ	UCEC	1.136363636	0.045454545	0	0	1.181818182	0	0	0	0	0	0	0	0	0.522727273	0.090909091	0.272727273	0	0.159090909	0	0.022727273	0.022727273	0.045454545	MSS	0
TCGA-DF-A2KN	UCEC	158.5	26.90909091	0.113636364	0.090909091	185.4090909	0.204545455	0.000716949	0.003378378	0.001103212	8.727272727	6	0.113636364	0	71.68181818	4.659090909	31.61363636	4.113636364	30.72727273	3.545454545	4.818181818	2.045454545	10.93181818	MSI-H	1
TCGA-DF-A2KR	UCEC	3.386363636	0.318181818	0	0	3.704545455	0	0	0	0	0.113636364	0.022727273	0.068181818	0.022727273	1.818181818	0.022727273	0.545454545	0.090909091	0.454545455	0.045454545	0.136363636	0.045454545	0.159090909	MSS	0
TCGA-DF-A2KS	UCEC	3.931818182	0.477272727	0	0	4.409090909	0	0	0	0	0.159090909	0.022727273	0.113636364	0	2.090909091	0.090909091	0.545454545	0.068181818	0.659090909	0	0.181818182	0.045454545	0.295454545	MSS	0
TCGA-DF-A2KU	UCEC	377.4090909	2.704545455	0.090909091	0.022727273	380.1136364	0.113636364	0.000240877	0.008403361	0.000298954	0.386363636	0.727272727	0	0.022727273	180.1818182	15.09090909	71.90909091	4.636363636	56.25	6.227272727	9.159090909	3.659090909	20.65909091	MSI-L	0
TCGA-DF-A2KV	UCEC	54.79545455	0.204545455	0	0	55	0	0	0	0	0.045454545	0.068181818	0	0.022727273	24.43181818	3.931818182	6.795454545	0.545454545	11.47727273	1.159090909	1.295454545	0.409090909	3.25	MSS	0
TCGA-DF-A2KZ	UCEC	18.97727273	7.840909091	0	0.022727273	26.81818182	0.022727273	0	0.002898551	0.000847458	2.590909091	0.386363636	0.068181818	0.022727273	9.204545455	0.545454545	4.159090909	0.272727273	5.659090909	0.590909091	0.590909091	0.204545455	1.636363636	MSI-H	1
TCGA-DF-A2L0	UCEC	1.409090909	0.204545455	0	0	1.613636364	0	0	0	0	0.113636364	0.022727273	0	0	0.75	0.068181818	0.204545455	0.045454545	0.204545455	0	0.022727273	0	0.136363636	MSS	0
TCGA-DI-A0WH	UCEC	15.31818182	3.522727273	0	0	18.84090909	0	0	0	0	2.318181818	0.409090909	0.113636364	0	8.5	0.431818182	4.227272727	0.295454545	0.840909091	0.090909091	0.363636364	0.045454545	0.659090909	MSI-H	1
TCGA-DI-A1BU	UCEC	280.3863636	29.40909091	0.159090909	0.136363636	309.7954545	0.295454545	0.000567399	0.004636785	0.000953708	10.88636364	2.681818182	0.136363636	0.022727273	131.6136364	2.818181818	53.36363636	4.590909091	59.11363636	5.704545455	6.454545455	2.704545455	18.36363636	MSI-H	1
TCGA-DI-A1BY	UCEC	1.954545455	0.227272727	0	0	2.181818182	0	0	0	0	0.045454545	0.090909091	0.022727273	0.022727273	0.909090909	0.090909091	0.318181818	0	0.295454545	0.068181818	0.090909091	0.068181818	0.136363636	MSS	0
TCGA-DI-A1C3	UCEC	1.045454545	0.113636364	0	0	1.159090909	0	0	0	0	0.113636364	0	0	0	0.568181818	0.045454545	0.295454545	0	0.045454545	0	0.022727273	0	0	MSS	0
TCGA-DI-A1NN	UCEC	1.659090909	0.068181818	0	0	1.727272727	0	0	0	0	0.022727273	0.045454545	0	0	0.840909091	0.090909091	0.568181818	0.022727273	0.022727273	0	0	0	0.090909091	MSS	0
TCGA-DI-A1NO	UCEC	8.022727273	1	0	0	9.022727273	0	0	0	0	0.386363636	0.068181818	0.022727273	0	4.090909091	0.227272727	1.318181818	0.181818182	1.090909091	0.136363636	0.272727273	0.090909091	0.636363636	MSS	0
TCGA-DI-A2QT	UCEC	0.75	0.181818182	0	0.045454545	0.931818182	0.045454545	0	0.25	0.048780488	0	0.022727273	0.022727273	0	0.454545455	0.022727273	0.090909091	0.022727273	0.204545455	0	0	0.045454545	0.045454545	MSS	0
TCGA-DI-A2QU	UCEC	1.886363636	0.227272727	0	0	2.113636364	0	0	0	0	0.159090909	0.022727273	0	0	1.045454545	0.045454545	0.363636364	0.045454545	0.204545455	0.045454545	0.022727273	0.022727273	0.068181818	MSS	0
TCGA-DI-A2QY	UCEC	3.25	0.272727273	0	0	3.522727273	0	0	0	0	0.022727273	0	0.045454545	0.022727273	2.045454545	0.113636364	0.454545455	0	0.454545455	0.022727273	0.068181818	0.068181818	0.136363636	MSS	0
TCGA-E6-A1LX	UCEC	462	2.772727273	0.090909091	0	464.7727273	0.090909091	0.000196773	0	0.000195599	0.477272727	0.727272727	0	0	220.4545455	26.77272727	66.97727273	4.75	83.86363636	7.727272727	8.727272727	3.522727273	24.79545455	MSI-L	0
TCGA-E6-A1LZ	UCEC	7.5	0.181818182	0	0	7.681818182	0	0	0	0	0.090909091	0.022727273	0.022727273	0	4.409090909	0.568181818	1.409090909	0.045454545	0.454545455	0.045454545	0.136363636	0.022727273	0.272727273	MSS	0
TCGA-E6-A1M0	UCEC	72.61363636	0.227272727	0.045454545	0	72.84090909	0.045454545	0.000625978	0	0.000624025	0.022727273	0.090909091	0	0	31.70454545	5.25	8.022727273	0.659090909	17.02272727	1.25	1.522727273	0.545454545	4.431818182	MSS	0
TCGA-E6-A2P8	UCEC	16.81818182	8.25	0.022727273	0	25.06818182	0.022727273	0.001351351	0	0.000906618	2.795454545	0.681818182	0	0.022727273	8.136363636	0.272727273	3.75	0.25	5.840909091	0.522727273	0.545454545	0.204545455	1.409090909	MSI-H	1
TCGA-E6-A2P9	UCEC	27.93181818	11.45454545	0.045454545	0.045454545	39.38636364	0.090909091	0.001627339	0.003968254	0.002308136	3.590909091	0.886363636	0.045454545	0.022727273	13.09090909	0.795454545	6.454545455	0.340909091	8.159090909	0.954545455	1.227272727	0.431818182	2.431818182	MSI-H	1
TCGA-E6-A8L9	UCEC	1.613636364	0.159090909	0	0	1.772727273	0	0	0	0	0.068181818	0	0	0	0.977272727	0.022727273	0.181818182	0	0.227272727	0.022727273	0.045454545	0.045454545	0.113636364	MSS	0
TCGA-EC-A1NJ	UCEC	8.931818182	2.340909091	0.022727273	0.022727273	11.27272727	0.045454545	0.002544529	0.009708738	0.004032258	0.181818182	0.886363636	0.022727273	0.045454545	4.090909091	0.045454545	1.659090909	0.159090909	2.522727273	0.340909091	0.295454545	0.113636364	0.613636364	MSI-H	1
TCGA-EC-A1QX	UCEC	20.34090909	6.227272727	0.022727273	0	26.56818182	0.022727273	0.001117318	0	0.000855432	2.272727273	0.409090909	0.068181818	0	10.31818182	0.613636364	4.636363636	0.25	4.5	0.5	0.727272727	0.25	1.409090909	MSI-H	1
TCGA-EC-A24G	UCEC	41	2.75	0.113636364	0	43.75	0.113636364	0.002771619	0	0.002597403	0.727272727	0.159090909	0.022727273	0	19.95454545	1.318181818	9.159090909	0.409090909	6.75	0.477272727	0.977272727	0.272727273	2.431818182	MSI-H	1
TCGA-EO-A1Y5	UCEC	2.159090909	0.113636364	0	0	2.272727273	0	0	0	0	0.090909091	0	0	0	1.113636364	0.204545455	0.522727273	0.022727273	0.113636364	0.022727273	0.022727273	0.022727273	0.045454545	MSS	0
TCGA-EO-A1Y7	UCEC	1.704545455	0.113636364	0	0.022727273	1.818181818	0.022727273	0	0.2	0.0125	0.022727273	0.022727273	0	0.022727273	0.681818182	0.136363636	0.409090909	0.022727273	0.295454545	0.090909091	0	0.022727273	0.022727273	MSS	0
TCGA-EO-A1Y8	UCEC	1.568181818	0.068181818	0	0	1.636363636	0	0	0	0	0	0.045454545	0	0.022727273	0.909090909	0.022727273	0.386363636	0	0.068181818	0.022727273	0.045454545	0	0.068181818	MSS	0
TCGA-EO-A22R	UCEC	476.8181818	4.227272727	0.113636364	0.068181818	481.0454545	0.181818182	0.000238322	0.016129032	0.000377965	0.522727273	1.136363636	0	0	232.4090909	16.65909091	80.13636364	4.159090909	78.11363636	7.795454545	11.40909091	4.431818182	27.68181818	MSI-L	0
TCGA-EO-A22S	UCEC	18.79545455	11.04545455	0.045454545	0.045454545	29.84090909	0.090909091	0.00241838	0.004115226	0.003046458	3.613636364	0.863636364	0.090909091	0.045454545	8.454545455	0.409090909	4.159090909	0.159090909	7.227272727	0.522727273	1.090909091	0.272727273	1.840909091	MSI-H	1
TCGA-EO-A22T	UCEC	33.43181818	9.636363636	0.045454545	0.022727273	43.06818182	0.068181818	0.001359619	0.002358491	0.001583113	3.590909091	0.818181818	0.045454545	0	16.04545455	0.818181818	7.386363636	0.409090909	7.909090909	0.909090909	1.068181818	0.363636364	2.227272727	MSI-H	1
TCGA-EO-A22U	UCEC	491.8636364	9.113636364	0.181818182	0	500.9772727	0.181818182	0.000369652	0	0.000362927	0.136363636	4.090909091	0.045454545	0.022727273	229.8181818	20.56818182	96.36363636	5.295454545	80.29545455	7.727272727	10.65909091	4.704545455	25.86363636	MSI-H	1
TCGA-EO-A22X	UCEC	356.7272727	1.295454545	0.181818182	0	358.0227273	0.181818182	0.000509684	0	0.00050784	0.159090909	0.431818182	0	0.022727273	162.8636364	24.02272727	46.04545455	2.954545455	70.31818182	7.045454545	7	3.590909091	20.86363636	MSS	0
TCGA-EO-A22Y	UCEC	1.840909091	0.272727273	0	0	2.113636364	0	0	0	0	0.136363636	0.022727273	0.045454545	0.022727273	1	0.068181818	0.431818182	0	0.159090909	0	0.068181818	0	0.045454545	MSS	0
TCGA-EO-A2CG	UCEC	1.25	0.136363636	0	0	1.386363636	0	0	0	0	0.022727273	0.022727273	0	0	0.727272727	0.022727273	0.340909091	0.022727273	0.113636364	0	0	0	0.068181818	MSS	0
TCGA-EO-A2CH	UCEC	1.409090909	0.159090909	0	0	1.568181818	0	0	0	0	0.022727273	0.022727273	0	0.022727273	0.795454545	0.022727273	0.318181818	0	0.204545455	0	0.045454545	0.022727273	0.045454545	MSS	0
TCGA-EO-A3AS	UCEC	5.613636364	0.431818182	0	0	6.045454545	0	0	0	0	0.159090909	0.022727273	0.068181818	0	3.068181818	0.136363636	0.863636364	0.068181818	0.704545455	0.090909091	0.227272727	0.045454545	0.386363636	MSS	0
TCGA-EO-A3AU	UCEC	21.15909091	9.25	0.068181818	0.068181818	30.40909091	0.136363636	0.003222342	0.007371007	0.004484305	3.272727273	0.659090909	0.090909091	0.022727273	9.681818182	0.659090909	4.727272727	0.136363636	6.727272727	0.840909091	0.613636364	0.318181818	1.795454545	MSI-H	1
TCGA-EO-A3AV	UCEC	170.5	0.75	0.045454545	0	171.25	0.045454545	0.000266596	0	0.000265428	0.113636364	0.136363636	0	0	77.68181818	11.02272727	21.25	1.454545455	35.54545455	3.522727273	3.068181818	1.727272727	9.181818182	MSS	0
TCGA-EO-A3AY	UCEC	144.6590909	0.613636364	0.113636364	0	145.2727273	0.113636364	0.000785546	0	0.000782228	0.022727273	0.113636364	0	0.022727273	62.34090909	10.88636364	15.27272727	1.363636364	32.84090909	3.659090909	2.522727273	1.5	9.340909091	MSS	0
TCGA-EO-A3AZ	UCEC	30.79545455	9.977272727	0.022727273	0.045454545	40.77272727	0.068181818	0.000738007	0.004555809	0.001672241	3.045454545	0.613636364	0.045454545	0.022727273	15.47727273	1.090909091	6.840909091	0.409090909	7.795454545	0.931818182	0.590909091	0.272727273	2.25	MSI-H	1
TCGA-EO-A3B0	UCEC	415.5	1.590909091	0.068181818	0	417.0909091	0.068181818	0.000164096	0	0.00016347	0.159090909	0.659090909	0.022727273	0.022727273	192.2954545	25.63636364	50.31818182	3.590909091	82	8.409090909	9.727272727	4.113636364	24.97727273	MSS	0
TCGA-EO-A3B1	UCEC	1.431818182	0.022727273	0	0	1.454545455	0	0	0	0	0.022727273	0	0	0	0.681818182	0.045454545	0.25	0.022727273	0.159090909	0.068181818	0.068181818	0	0.090909091	MSS	0
TCGA-EO-A3KU	UCEC	1.795454545	0.136363636	0	0	1.931818182	0	0	0	0	0.022727273	0.022727273	0.045454545	0	1.090909091	0.045454545	0.181818182	0.022727273	0.318181818	0	0.068181818	0	0.068181818	MSS	0
TCGA-EO-A3KW	UCEC	1.522727273	0.204545455	0	0	1.727272727	0	0	0	0	0.045454545	0.045454545	0	0.022727273	0.818181818	0.136363636	0.25	0	0.090909091	0.045454545	0.045454545	0	0.181818182	MSS	0
TCGA-EO-A3KX	UCEC	110.2727273	27.95454545	0.090909091	0.090909091	138.2272727	0.181818182	0.000824402	0.003252033	0.001315357	8.318181818	5.113636364	0.068181818	0.022727273	51.97727273	3.159090909	20.5	2.204545455	26.61363636	2.5	3.818181818	1.181818182	8.227272727	MSI-H	1
TCGA-EO-A3L0	UCEC	2.75	0.295454545	0	0	3.045454545	0	0	0	0	0.090909091	0.113636364	0	0.045454545	1.227272727	0.090909091	0.545454545	0	0.454545455	0.090909091	0.068181818	0	0.159090909	MSS	0
TCGA-EY-A1G7	UCEC	3.022727273	0.659090909	0.022727273	0	3.681818182	0.022727273	0.007518797	0	0.00617284	0.159090909	0.181818182	0.045454545	0	1.477272727	0.113636364	0.522727273	0.045454545	0.454545455	0.045454545	0.136363636	0.045454545	0.25	MSS	0
TCGA-EY-A1G8	UCEC	101.8181818	0.454545455	0	0	102.2727273	0	0	0	0	0.090909091	0.159090909	0	0	45.54545455	7.840909091	13.06818182	0.818181818	20.77272727	2.045454545	1.863636364	0.795454545	5.659090909	MSS	0
TCGA-EY-A1GC	UCEC	1.431818182	0.136363636	0	0	1.568181818	0	0	0	0	0	0.068181818	0	0	0.590909091	0.068181818	0.386363636	0.022727273	0.272727273	0.045454545	0	0.022727273	0.068181818	MSS	0
TCGA-EY-A1GD	UCEC	43.54545455	0.363636364	0	0	43.90909091	0	0	0	0	0	0.113636364	0	0	20.45454545	2.727272727	5.590909091	0.25	8.477272727	0.795454545	0.840909091	0.454545455	2.409090909	MSS	0
TCGA-EY-A1GE	UCEC	1.409090909	0.136363636	0	0	1.545454545	0	0	0	0	0.045454545	0.045454545	0	0	0.75	0.045454545	0.318181818	0.045454545	0.181818182	0	0.045454545	0	0.022727273	MSS	0
TCGA-EY-A1GF	UCEC	11.52272727	5.113636364	0	0.022727273	16.63636364	0.022727273	0	0.004444444	0.00136612	1.681818182	0.227272727	0.022727273	0.022727273	4.886363636	0.409090909	2.795454545	0.272727273	3.886363636	0.272727273	0.5	0.181818182	1.113636364	MSI-H	1
TCGA-EY-A1GH	UCEC	1.954545455	0.159090909	0	0	2.113636364	0	0	0	0	0.022727273	0.022727273	0.045454545	0.022727273	0.818181818	0.136363636	0.340909091	0	0.272727273	0.090909091	0.045454545	0.068181818	0.113636364	MSS	0
TCGA-EY-A1GI	UCEC	173.5454545	0.818181818	0.045454545	0	174.3636364	0.045454545	0.000261917	0	0.000260688	0.090909091	0.272727273	0	0	80	13.11363636	21.27272727	1.25	34.02272727	3.659090909	3.295454545	1.704545455	9.818181818	MSS	0
TCGA-EY-A1GJ	UCEC	1.545454545	0.136363636	0	0	1.681818182	0	0	0	0	0	0	0	0.022727273	0.863636364	0.090909091	0.136363636	0	0.25	0.022727273	0.045454545	0.022727273	0.136363636	MSS	0
TCGA-EY-A1GK	UCEC	25.61363636	12.04545455	0.045454545	0.068181818	37.65909091	0.113636364	0.001774623	0.005660377	0.003017502	4.363636364	1	0.068181818	0	11.84090909	0.613636364	5.772727273	0.409090909	7.75	0.931818182	1.159090909	0.545454545	1.886363636	MSI-H	1
TCGA-EY-A1GL	UCEC	1.568181818	0.045454545	0	0	1.613636364	0	0	0	0	0	0.045454545	0	0	0.772727273	0.045454545	0.340909091	0	0.113636364	0.022727273	0.022727273	0.022727273	0.159090909	MSS	0
TCGA-EY-A1GM	UCEC	1.159090909	0.159090909	0	0	1.318181818	0	0	0	0	0	0.022727273	0.022727273	0.045454545	0.522727273	0	0.272727273	0	0.159090909	0.045454545	0.022727273	0.045454545	0.090909091	MSS	0
TCGA-EY-A1GO	UCEC	9.840909091	2.522727273	0.022727273	0	12.36363636	0.022727273	0.002309469	0	0.001838235	0.886363636	0.181818182	0	0.022727273	4.75	0.272727273	2.454545455	0.090909091	1.909090909	0.25	0.386363636	0.136363636	0.681818182	MSI-H	1
TCGA-EY-A1GP	UCEC	1.136363636	0.090909091	0	0	1.227272727	0	0	0	0	0	0.068181818	0	0	0.5	0.068181818	0.159090909	0	0.204545455	0	0.022727273	0.022727273	0.090909091	MSS	0
TCGA-EY-A1GQ	UCEC	14.31818182	5.295454545	0.045454545	0.022727273	19.61363636	0.068181818	0.003174603	0.004291845	0.003476246	1.636363636	0.522727273	0.022727273	0.022727273	6.909090909	0.25	3.295454545	0.204545455	3.886363636	0.431818182	0.522727273	0.295454545	1.159090909	MSI-H	1
TCGA-EY-A1GR	UCEC	1.704545455	0.136363636	0	0	1.840909091	0	0	0	0	0.068181818	0	0.022727273	0	0.681818182	0.068181818	0.363636364	0	0.431818182	0.022727273	0.068181818	0.022727273	0.068181818	MSS	0
TCGA-EY-A1GS	UCEC	10.38636364	0.181818182	0	0	10.56818182	0	0	0	0	0.090909091	0	0.022727273	0.022727273	6.113636364	0.704545455	1.954545455	0.136363636	0.5	0.090909091	0.227272727	0.022727273	0.431818182	MSS	0
TCGA-EY-A1GT	UCEC	2.295454545	0.25	0	0	2.545454545	0	0	0	0	0.090909091	0.068181818	0.022727273	0	1.363636364	0.068181818	0.409090909	0.022727273	0.136363636	0.068181818	0.068181818	0.022727273	0.136363636	MSS	0
TCGA-EY-A1GU	UCEC	44.40909091	7.863636364	0.022727273	0.113636364	52.27272727	0.136363636	0.000511771	0.014450867	0.002608696	2.090909091	0.590909091	0.022727273	0	20.65909091	1.431818182	8.954545455	0.636363636	10.40909091	0.909090909	1.590909091	0.613636364	2.931818182	MSI-H	1
TCGA-EY-A1GV	UCEC	1.159090909	0.090909091	0	0	1.25	0	0	0	0	0	0.022727273	0.022727273	0	0.681818182	0.022727273	0.204545455	0	0.090909091	0.022727273	0	0.022727273	0.090909091	MSS	0
TCGA-EY-A1GX	UCEC	2.75	0.204545455	0.022727273	0	2.954545455	0.022727273	0.008264463	0	0.007692308	0.045454545	0.045454545	0	0	1.409090909	0.068181818	0.568181818	0.022727273	0.386363636	0.090909091	0.136363636	0	0.113636364	MSS	0
TCGA-EY-A1H0	UCEC	9.636363636	6.477272727	0	0.022727273	16.11363636	0.022727273	0	0.003508772	0.001410437	2.181818182	0.204545455	0	0.022727273	4.409090909	0.386363636	2.045454545	0.090909091	4.340909091	0.454545455	0.477272727	0.227272727	0.840909091	MSI-H	1
TCGA-EY-A210	UCEC	1.295454545	0.159090909	0	0.022727273	1.454545455	0.022727273	0	0.142857143	0.015625	0	0.045454545	0.022727273	0	0.568181818	0.045454545	0.386363636	0.045454545	0.227272727	0	0.022727273	0	0.045454545	MSI-L	0
TCGA-EY-A212	UCEC	1.636363636	0.090909091	0	0	1.727272727	0	0	0	0	0.068181818	0.022727273	0	0	1	0.113636364	0.295454545	0.022727273	0.068181818	0	0.045454545	0	0.090909091	MSS	0
TCGA-EY-A214	UCEC	1.886363636	0.113636364	0	0	2	0	0	0	0	0	0	0.022727273	0	0.886363636	0.113636364	0.363636364	0.022727273	0.295454545	0	0.090909091	0.022727273	0.136363636	MSS	0
TCGA-EY-A215	UCEC	177.1363636	14.13636364	0.113636364	0.045454545	191.2727273	0.159090909	0.000641519	0.003215434	0.000831749	4.545454545	1.545454545	0.090909091	0	85.72727273	5.795454545	32.84090909	2.477272727	31.88636364	3.136363636	4.022727273	1.636363636	11.52272727	MSI-H	1
TCGA-EY-A2OM	UCEC	18.52272727	9.772727273	0.090909091	0.090909091	28.29545455	0.181818182	0.004907975	0.009302326	0.006425703	3.227272727	0.477272727	0.136363636	0.045454545	8.863636364	0.477272727	3.772727273	0.227272727	6.568181818	0.545454545	1.045454545	0.318181818	1.681818182	MSI-H	1
TCGA-EY-A2ON	UCEC	2.363636364	0.113636364	0	0	2.477272727	0	0	0	0	0.068181818	0	0	0	1.386363636	0.068181818	0.409090909	0.022727273	0.295454545	0.068181818	0.022727273	0	0.068181818	MSS	0
TCGA-EY-A2OO	UCEC	1.954545455	0.204545455	0	0	2.159090909	0	0	0	0	0.068181818	0.022727273	0.022727273	0	1.090909091	0.181818182	0.25	0	0.181818182	0.045454545	0.068181818	0.045454545	0.136363636	MSS	0
TCGA-EY-A2OP	UCEC	14.13636364	5.863636364	0.068181818	0	20	0.068181818	0.004823151	0	0.003409091	1.931818182	0.409090909	0.068181818	0	6.75	0.431818182	2.909090909	0.136363636	4.477272727	0.386363636	0.431818182	0.227272727	1.386363636	MSI-H	1
TCGA-EY-A2OQ	UCEC	1.659090909	0.068181818	0	0	1.727272727	0	0	0	0	0.022727273	0	0	0	0.863636364	0.068181818	0.318181818	0	0.227272727	0.045454545	0.045454545	0	0.022727273	MSS	0
TCGA-EY-A3L3	UCEC	1.840909091	0.181818182	0	0.022727273	2.022727273	0.022727273	0	0.125	0.011235955	0.022727273	0.022727273	0.022727273	0.022727273	0.931818182	0.068181818	0.272727273	0.022727273	0.363636364	0.022727273	0.022727273	0.045454545	0.113636364	MSS	0
TCGA-EY-A3QX	UCEC	2	0.113636364	0	0	2.113636364	0	0	0	0	0	0	0	0	0.863636364	0.136363636	0.386363636	0.022727273	0.295454545	0.022727273	0.090909091	0.045454545	0.159090909	MSS	0
TCGA-EY-A4KR	UCEC	2.977272727	0.204545455	0.022727273	0	3.181818182	0.022727273	0.007633588	0	0.007142857	0.045454545	0	0	0	1.454545455	0.090909091	0.590909091	0.022727273	0.590909091	0.068181818	0.113636364	0.022727273	0.090909091	MSS	0
TCGA-EY-A548	UCEC	16.45454545	8.386363636	0.022727273	0	24.84090909	0.022727273	0.001381215	0	0.000914913	2.954545455	0.5	0.068181818	0.022727273	8.386363636	0.545454545	3.386363636	0.181818182	5.272727273	0.454545455	0.545454545	0.181818182	1.545454545	MSI-H	1
TCGA-EY-A549	UCEC	43.15909091	7.704545455	0	0	50.86363636	0	0	0	0	2.681818182	0.454545455	0.136363636	0.045454545	23.88636364	1.25	10.40909091	0.204545455	6.840909091	0.659090909	0.863636364	0.386363636	2	MSI-H	1
TCGA-EY-A5W2	UCEC	22.77272727	11.06818182	0.022727273	0.068181818	33.84090909	0.090909091	0.000998004	0.006160164	0.002686367	3.863636364	0.75	0.068181818	0.022727273	11.06818182	0.795454545	4.568181818	0.25	7.75	0.886363636	1	0.318181818	1.727272727	MSI-H	1
TCGA-EY-A72D	UCEC	1.477272727	0.181818182	0	0	1.659090909	0	0	0	0	0.045454545	0.022727273	0.022727273	0	0.931818182	0.045454545	0.340909091	0	0.136363636	0.022727273	0	0	0.045454545	MSS	0
TCGA-FI-A2CX	UCEC	0.5	0.068181818	0	0	0.568181818	0	0	0	0	0.045454545	0	0	0	0.25	0.022727273	0.090909091	0.045454545	0.068181818	0.022727273	0	0	0	MSS	0
TCGA-FI-A2CY	UCEC	1.227272727	0.113636364	0.022727273	0	1.340909091	0.022727273	0.018518519	0	0.016949153	0.022727273	0	0	0	0.545454545	0.068181818	0.295454545	0	0.136363636	0.022727273	0.068181818	0.045454545	0.068181818	MSS	0
TCGA-FI-A2D0	UCEC	250.0681818	10.29545455	0.045454545	0.022727273	260.3636364	0.068181818	0.000181769	0.002207506	0.000261872	2.431818182	1.704545455	0.068181818	0	121.4772727	7.25	57	2.431818182	36.81818182	4.068181818	4.590909091	1.909090909	13.11363636	MSI-H	1
TCGA-FI-A2D2	UCEC	1.136363636	0.090909091	0	0	1.227272727	0	0	0	0	0.068181818	0.022727273	0	0	0.795454545	0	0.227272727	0.022727273	0	0.022727273	0	0	0.022727273	MSS	0
TCGA-FI-A2D4	UCEC	10.38636364	5.545454545	0.045454545	0.022727273	15.93181818	0.068181818	0.004376368	0.004098361	0.004279601	2.045454545	0.136363636	0.045454545	0.022727273	4.727272727	0.363636364	2.340909091	0.068181818	3.818181818	0.409090909	0.340909091	0.136363636	0.931818182	MSI-H	1
TCGA-FI-A2D5	UCEC	510.3409091	2.795454545	0.113636364	0.045454545	513.1363636	0.159090909	0.000222668	0.016260163	0.000310036	0.386363636	0.613636364	0	0.045454545	259.0681818	14.84090909	90.09090909	4.272727273	74.02272727	8.113636364	12.27272727	4.431818182	27.27272727	MSS	0
TCGA-FI-A2D6	UCEC	18.68181818	10.06818182	0	0.022727273	28.75	0.022727273	0	0.002257336	0.000790514	3.159090909	0.931818182	0.068181818	0.022727273	8.818181818	0.431818182	4.227272727	0.227272727	6.477272727	0.590909091	0.931818182	0.272727273	1.772727273	MSI-H	1
TCGA-FI-A2EU	UCEC	1.636363636	0.090909091	0	0.022727273	1.727272727	0.022727273	0	0.25	0.013157895	0.045454545	0.022727273	0	0	1	0.068181818	0.318181818	0.045454545	0.045454545	0	0	0	0.136363636	MSS	0
TCGA-FI-A2EX	UCEC	1.636363636	0.113636364	0	0	1.75	0	0	0	0	0.068181818	0.022727273	0	0.022727273	1.045454545	0.090909091	0.295454545	0.022727273	0.045454545	0	0.045454545	0.022727273	0	MSS	0
TCGA-FI-A2EY	UCEC	3.068181818	0.295454545	0	0	3.363636364	0	0	0	0	0.090909091	0	0.022727273	0	1.681818182	0.113636364	0.386363636	0.045454545	0.409090909	0.113636364	0.090909091	0.045454545	0.25	MSI-L	0
TCGA-FI-A2F4	UCEC	69.90909091	12.36363636	0.045454545	0.045454545	82.27272727	0.090909091	0.000650195	0.003676471	0.001104972	3.090909091	2.863636364	0.045454545	0.022727273	31.65909091	1.409090909	12.02272727	2.227272727	16.15909091	1.5	2.159090909	0.772727273	5.272727273	MSI-H	1
TCGA-FI-A2F8	UCEC	2.590909091	0	0	0	2.590909091	0	0	0	0	0	0	0	0	1.386363636	0.068181818	0.590909091	0	0.136363636	0.022727273	0.022727273	0.022727273	0.159090909	MSS	0
TCGA-FI-A2F9	UCEC	1.386363636	0.227272727	0	0	1.613636364	0	0	0	0	0.090909091	0.068181818	0.022727273	0.045454545	0.795454545	0.045454545	0.227272727	0	0.181818182	0.045454545	0	0.022727273	0.045454545	MSS	0
TCGA-FI-A3PV	UCEC	2.386363636	0.181818182	0	0	2.568181818	0	0	0	0	0.045454545	0.022727273	0	0.045454545	1.204545455	0.068181818	0.340909091	0.068181818	0.272727273	0.068181818	0.113636364	0.090909091	0.090909091	MSS	0
TCGA-FI-A3PX	UCEC	3.113636364	0.181818182	0	0	3.295454545	0	0	0	0	0.090909091	0.022727273	0.022727273	0	1.681818182	0.090909091	0.545454545	0.113636364	0.295454545	0.022727273	0.113636364	0	0.136363636	MSS	0
TCGA-H5-A2HR	UCEC	1.545454545	0.204545455	0	0	1.75	0	0	0	0	0.090909091	0	0	0	0.772727273	0.090909091	0.204545455	0.022727273	0.340909091	0.068181818	0	0.113636364	0.022727273	MSI-L	0
TCGA-JU-AAVI	UCEC	1.795454545	0.25	0	0.022727273	2.045454545	0.022727273	0	0.090909091	0.011111111	0.045454545	0.045454545	0	0.022727273	0.863636364	0.136363636	0.386363636	0	0.318181818	0.022727273	0.022727273	0.022727273	0.113636364	MSS	0
TCGA-K6-A3WQ	UCEC	1.318181818	0.045454545	0	0	1.363636364	0	0	0	0	0	0.022727273	0	0	0.75	0.022727273	0.227272727	0	0.181818182	0	0.045454545	0	0.090909091	MSS	0
TCGA-KJ-A3U4	UCEC	1.659090909	0.068181818	0	0	1.727272727	0	0	0	0	0.022727273	0.022727273	0	0	0.909090909	0.022727273	0.295454545	0.022727273	0.181818182	0.045454545	0.090909091	0	0.045454545	MSS	0
TCGA-KP-A3VZ	UCEC	3.5	0.272727273	0	0	3.772727273	0	0	0	0	0.113636364	0.022727273	0	0.022727273	1.5	0.113636364	0.704545455	0.113636364	0.75	0.068181818	0.045454545	0.022727273	0.204545455	MSS	0
TCGA-KP-A3W0	UCEC	0.954545455	0.159090909	0	0.022727273	1.113636364	0.022727273	0	0.142857143	0.020408163	0.045454545	0	0.022727273	0	0.681818182	0.068181818	0.068181818	0.045454545	0.045454545	0.022727273	0.022727273	0	0.045454545	MSS	0
TCGA-KP-A3W1	UCEC	1.704545455	0.113636364	0	0	1.818181818	0	0	0	0	0.022727273	0.022727273	0.022727273	0	0.840909091	0.045454545	0.272727273	0.045454545	0.318181818	0.022727273	0.022727273	0.022727273	0.090909091	MSS	0
TCGA-KP-A3W3	UCEC	1.454545455	0.022727273	0	0	1.477272727	0	0	0	0	0.022727273	0	0	0	0.613636364	0.022727273	0.340909091	0.022727273	0.204545455	0.022727273	0.022727273	0.022727273	0.090909091	MSS	0
TCGA-KP-A3W4	UCEC	1.568181818	0.136363636	0	0	1.704545455	0	0	0	0	0.068181818	0.022727273	0	0.022727273	0.75	0.136363636	0.227272727	0	0.204545455	0.045454545	0.068181818	0.045454545	0.045454545	MSS	0
TCGA-PG-A5BC	UCEC	1.590909091	0.022727273	0	0	1.613636364	0	0	0	0	0	0	0	0	0.886363636	0.022727273	0.340909091	0	0.204545455	0.022727273	0.068181818	0	0.068181818	MSS	0
TCGA-PG-A6IB	UCEC	13.11363636	4.568181818	0.045454545	0	17.68181818	0.045454545	0.003466205	0	0.002570694	1.386363636	0.340909091	0.113636364	0.022727273	6.431818182	0.318181818	3.068181818	0.272727273	3.386363636	0.454545455	0.409090909	0.181818182	0.545454545	MSI-H	1
TCGA-PG-A7D5	UCEC	1.295454545	0.181818182	0	0	1.477272727	0	0	0	0	0.022727273	0	0.068181818	0.022727273	0.545454545	0	0.272727273	0.045454545	0.25	0.022727273	0.090909091	0	0.045454545	MSS	0
TCGA-PG-A914	UCEC	4.909090909	0.159090909	0	0	5.068181818	0	0	0	0	0.045454545	0.045454545	0	0	2.272727273	0.295454545	0.681818182	0.068181818	0.954545455	0.113636364	0.136363636	0.045454545	0.227272727	MSS	0
TCGA-PG-A915	UCEC	2.386363636	0.295454545	0	0	2.681818182	0	0	0	0	0.068181818	0	0	0.022727273	1.227272727	0.045454545	0.295454545	0.022727273	0.613636364	0.022727273	0.090909091	0.045454545	0.136363636	MSS	0
TCGA-PG-A916	UCEC	1.181818182	0.181818182	0	0	1.363636364	0	0	0	0	0.136363636	0.022727273	0	0	0.704545455	0	0.136363636	0	0.204545455	0.022727273	0.022727273	0.068181818	0.045454545	MSS	0
TCGA-PG-A917	UCEC	23.45454545	8.75	0.113636364	0.090909091	32.20454545	0.204545455	0.004844961	0.01038961	0.006351447	2.704545455	0.5	0.068181818	0	10.86363636	0.863636364	4.772727273	0.363636364	7.431818182	0.704545455	0.727272727	0.409090909	1.75	MSI-H	1
TCGA-QF-A5YS	UCEC	62.29545455	0.431818182	0.068181818	0	62.72727273	0.068181818	0.001094491	0	0.001086957	0.068181818	0.136363636	0	0	27.72727273	5.340909091	8.272727273	0.454545455	12.20454545	1.022727273	1.272727273	0.545454545	3.159090909	MSS	0
TCGA-QF-A5YT	UCEC	0.227272727	0	0	0	0.227272727	0	0	0	0	0	0	0	0	0.159090909	0	0.068181818	0	0	0	0	0	0	MSS	0
TCGA-QS-A5YQ	UCEC	37.79545455	0.159090909	0	0	37.95454545	0	0	0	0	0	0.022727273	0	0	16.65909091	3.477272727	4.931818182	0.159090909	7.886363636	0.772727273	0.772727273	0.25	1.75	MSS	0
TCGA-QS-A5YR	UCEC	7.613636364	3.318181818	0	0.022727273	10.93181818	0.022727273	0	0.006849315	0.002079002	1.295454545	0.272727273	0.045454545	0	3.590909091	0.318181818	1.840909091	0.045454545	2.386363636	0.068181818	0.113636364	0.090909091	0.5	MSI-H	1
TCGA-QS-A744	UCEC	2.204545455	0.204545455	0	0	2.409090909	0	0	0	0	0	0	0.068181818	0.022727273	1.090909091	0.090909091	0.386363636	0.022727273	0.340909091	0.022727273	0.068181818	0.022727273	0.136363636	MSS	0
TCGA-QS-A8F1	UCEC	2.295454545	0.159090909	0	0	2.454545455	0	0	0	0	0.022727273	0.022727273	0.022727273	0.022727273	1.090909091	0.090909091	0.454545455	0.045454545	0.340909091	0	0.045454545	0.068181818	0.090909091	MSS	0
TCGA-SJ-A6ZI	UCEC	52.5	4.295454545	0.113636364	0.022727273	56.79545455	0.136363636	0.002164502	0.005291005	0.00240096	0.75	0.431818182	0.022727273	0	25.20454545	1.590909091	12.27272727	0.522727273	8.931818182	0.772727273	1	0.477272727	3.090909091	MSI-H	1
TCGA-SJ-A6ZJ	UCEC	2.318181818	0.090909091	0	0	2.409090909	0	0	0	0	0.022727273	0.022727273	0	0	0.977272727	0.045454545	0.545454545	0.068181818	0.409090909	0	0.068181818	0.068181818	0.068181818	MSS	0
TCGA-SL-A6J9	UCEC	1.613636364	0.159090909	0	0	1.772727273	0	0	0	0	0.068181818	0.022727273	0	0.022727273	0.840909091	0.068181818	0.363636364	0	0.204545455	0	0.022727273	0	0.136363636	MSS	0
TCGA-SL-A6JA	UCEC	22.18181818	10.45454545	0	0.090909091	32.63636364	0.090909091	0	0.008695652	0.002785515	3.340909091	0.954545455	0.090909091	0.022727273	10.31818182	0.909090909	4.659090909	0.340909091	7.409090909	0.5	0.772727273	0.409090909	2	MSI-H	1
