# Supplementary material for: MSIpred: a python package for tumor microsatellite instability classification from tumor mutation annotation data using a support vector machine
Source: Sci Rep. 2018 Dec 3;8:17546. doi: 10.1038/s41598-018-35682-z (PMC6277498; doi:10.1038/s41598-018-35682-z)
Supplement: Supplementary file 3 — non_tcga_390_tumor.csv [file 41598_2018_35682_MOESM3_ESM.csv]

Tumor	SNP	INDEL	SNP_R	INDEL_R	t_mutation	t_mutation_R	SNP_R/SNP	INDEL_R/INDEL	tm_R/tm	Frame_Shift_Del	Frame_Shift_Ins	In_Frame_Del	In_Frame_Ins	Missense_Mutation	Nonsense_Mutation	Silent	Splice_Site	3'UTR	3'Flank	5'UTR	5'Flank	Intron	MSI_STATUS	MSIpred_Predicted_MSI_status	MSIseq_Predicted_MSI_status
coadread_dfci_2016_101	1.253731343	0.044776119	0.014925373	0	1.298507463	0.014925373	0.011904762	0	0.011494253	0	0.014925373	0.029850746	0	1.223880597	0	0	0	0	0	0.014925373	0	0.014925373	MSS	MSS	MSS
coadread_dfci_2016_102	16.3880597	3.701492537	0.014925373	0	20.08955224	0.014925373	0.000910747	0	0.000742942	2.940298507	0.552238806	0.164179104	0	16.19402985	0.029850746	0.059701493	0.014925373	0.029850746	0.014925373	0.014925373	0.014925373	0.059701493	MSI-H	MSI-H	MSI-H
coadread_dfci_2016_111	8.074626866	0.805970149	0	0	8.880597015	0	0	0	0	0.611940299	0.194029851	0	0	7.970149254	0	0.029850746	0	0	0	0.014925373	0	0.044776119	MSI-H	MSS	MSS
coadread_dfci_2016_112	16	0.373134328	0	0	16.37313433	0	0	0	0	0.268656716	0.089552239	0	0.014925373	15.80597015	0	0.029850746	0	0.014925373	0.014925373	0.014925373	0.014925373	0.089552239	MSS	MSS	MSS
coadread_dfci_2016_114	2.417910448	0.014925373	0	0	2.432835821	0	0	0	0	0.014925373	0	0	0	2.373134328	0	0.029850746	0	0	0	0	0	0.014925373	MSS	MSS	MSS
coadread_dfci_2016_1153	1.402985075	0.074626866	0	0	1.47761194	0	0	0	0	0	0.059701493	0	0	1.402985075	0	0	0	0	0	0	0	0.014925373	MSS	MSS	MSS
coadread_dfci_2016_1156	1.880597015	0.014925373	0	0	1.895522388	0	0	0	0	0.014925373	0	0	0	1.835820896	0	0.014925373	0	0	0.014925373	0	0	0.014925373	MSS	MSS	MSS
coadread_dfci_2016_1157	1.313432836	0.014925373	0	0	1.328358209	0	0	0	0	0	0.014925373	0	0	1.298507463	0	0.014925373	0	0	0	0	0	0	MSS	MSS	MSS
coadread_dfci_2016_116	56.70149254	0.059701493	0	0	56.76119403	0	0	0	0	0	0.059701493	0	0	55.89552239	0	0.104477612	0	0.059701493	0.029850746	0.029850746	0.014925373	0.447761194	MSS	MSS	MSS
coadread_dfci_2016_1160	2.985074627	0.044776119	0	0	3.029850746	0	0	0	0	0.014925373	0.029850746	0	0	2.895522388	0	0.014925373	0	0.014925373	0.014925373	0	0.014925373	0.014925373	MSS	MSS	MSS
coadread_dfci_2016_1161	2.268656716	0.029850746	0	0	2.298507463	0	0	0	0	0.014925373	0.014925373	0	0	2.223880597	0	0.014925373	0	0.014925373	0	0	0	0.014925373	MSI-H	MSS	MSS
coadread_dfci_2016_1196	1.149253731	0.014925373	0	0	1.164179104	0	0	0	0	0.014925373	0	0	0	1.104477612	0	0.014925373	0	0	0	0.014925373	0	0.014925373	MSS	MSS	MSS
coadread_dfci_2016_1202	11.14925373	3.28358209	0	0	14.43283582	0	0	0	0	2.253731343	0.76119403	0.223880597	0.014925373	10.98507463	0.014925373	0.029850746	0	0	0.044776119	0	0.014925373	0.089552239	MSI-H	MSI-H	MSI-H
coadread_dfci_2016_1204	0.76119403	0.014925373	0	0	0.776119403	0	0	0	0	0	0.014925373	0	0	0.76119403	0	0	0	0	0	0	0	0	MSS	MSS	MSS
coadread_dfci_2016_1205	2.223880597	0	0	0	2.223880597	0	0		0	0	0	0	0	2.208955224	0	0.014925373	0	0	0	0	0	0	MSS	MSS	MSS
coadread_dfci_2016_1206	1.865671642	0.029850746	0	0	1.895522388	0	0	0	0	0.014925373	0.014925373	0	0	1.835820896	0	0	0	0	0	0	0	0.014925373	MSS	MSS	MSS
coadread_dfci_2016_1208	2.119402985	0.089552239	0	0	2.208955224	0	0	0	0	0.044776119	0.014925373	0.014925373	0	2.059701493	0	0.044776119	0	0	0	0	0.014925373	0.014925373	MSS	MSS	MSS
coadread_dfci_2016_1212	19.64179104	4.149253731	0.029850746	0.014925373	23.79104478	0.044776119	0.001519757	0.003597122	0.001882058	3.149253731	0.76119403	0.194029851	0.014925373	19.10447761	0	0.044776119	0	0.044776119	0.044776119	0.059701493	0.029850746	0.268656716	MSI-H	MSI-H	MSI-H
coadread_dfci_2016_1222	16.05970149	3.552238806	0	0	19.6119403	0	0	0	0	2.597014925	0.76119403	0.179104478	0	15.74626866	0	0.119402985	0	0.014925373	0	0.029850746	0.014925373	0.134328358	MSI-H	MSI-H	MSI-H
coadread_dfci_2016_1224	1.611940299	0.044776119	0	0	1.656716418	0	0	0	0	0	0.014925373	0.029850746	0	1.552238806	0	0.014925373	0	0.029850746	0	0	0	0	MSS	MSS	MSS
coadread_dfci_2016_1225	9.059701493	1.194029851	0.014925373	0	10.25373134	0.014925373	0.001647446	0	0.001455604	0.850746269	0.208955224	0.119402985	0.014925373	8.955223881	0	0.014925373	0	0	0	0	0.014925373	0.074626866	MSI-H	MSS	MSI-H
coadread_dfci_2016_1226	1.567164179	0.044776119	0.014925373	0	1.611940299	0.014925373	0.00952381	0	0.009259259	0.029850746	0.014925373	0	0	1.552238806	0	0	0	0	0	0	0.014925373	0	MSS	MSS	MSS
coadread_dfci_2016_1227	1.567164179	0.014925373	0	0	1.582089552	0	0	0	0	0	0.014925373	0	0	1.552238806	0	0	0	0	0	0	0	0.014925373	MSS	MSS	MSS
coadread_dfci_2016_1230	8.52238806	1.23880597	0	0	9.76119403	0	0	0	0	0.970149254	0.223880597	0.044776119	0	8.343283582	0	0.074626866	0	0	0	0	0	0.089552239	MSI-H	MSI-H	MSI-H
coadread_dfci_2016_1231	18.01492537	1.343283582	0.014925373	0	19.35820896	0.014925373	0.0008285	0	0.00077101	1.104477612	0.179104478	0.059701493	0	17.7761194	0	0.104477612	0	0.044776119	0.014925373	0	0	0.044776119	MSI-H	MSI-H	MSI-H
coadread_dfci_2016_1241	18.73134328	4.582089552	0.014925373	0	23.31343284	0.014925373	0.000796813	0	0.000640205	3	1.343283582	0.223880597	0.014925373	18.34328358	0	0.059701493	0	0.074626866	0	0	0	0.194029851	MSI-H	MSI-H	MSI-H
coadread_dfci_2016_1244	2.074626866	0.059701493	0	0	2.134328358	0	0	0	0	0.029850746	0.029850746	0	0	2.044776119	0	0	0	0	0	0	0	0.029850746	MSS	MSS	MSS
coadread_dfci_2016_1245	0.925373134	0.014925373	0	0	0.940298507	0	0	0	0	0	0.014925373	0	0	0.910447761	0	0	0	0	0	0.014925373	0	0	MSS	MSS	MSS
coadread_dfci_2016_1247	2.328358209	0.014925373	0	0	2.343283582	0	0	0	0	0	0.014925373	0	0	2.268656716	0	0	0	0.014925373	0	0	0	0.044776119	MSS	MSS	MSS
coadread_dfci_2016_1249	1.447761194	0.074626866	0	0	1.52238806	0	0	0	0	0.044776119	0.014925373	0.014925373	0	1.402985075	0	0.014925373	0	0	0.014925373	0	0	0.014925373	MSS	MSS	MSS
coadread_dfci_2016_1250	2.462686567	0.029850746	0	0	2.492537313	0	0	0	0	0.014925373	0.014925373	0	0	2.388059701	0	0	0	0.014925373	0.014925373	0.014925373	0	0.029850746	MSS	MSS	MSS
coadread_dfci_2016_1251	2.805970149	0.074626866	0	0	2.880597015	0	0	0	0	0.074626866	0	0	0	2.731343284	0	0.014925373	0	0.014925373	0	0.014925373	0	0.014925373	MSS	MSS	MSS
coadread_dfci_2016_1254	3.462686567	0.014925373	0	0	3.47761194	0	0	0	0	0.014925373	0	0	0	3.417910448	0	0.014925373	0	0.014925373	0	0	0	0.014925373	MSS	MSS	MSS
coadread_dfci_2016_1262	1.328358209	0.029850746	0	0	1.358208955	0	0	0	0	0.029850746	0	0	0	1.298507463	0	0	0	0	0	0.014925373	0	0.014925373	MSS	MSS	MSS
coadread_dfci_2016_132	5.014925373	0.029850746	0.014925373	0	5.044776119	0.014925373	0.00297619	0	0.00295858	0	0.014925373	0.014925373	0	4.955223881	0	0	0	0	0	0	0	0.044776119	MSS	MSS	MSS
coadread_dfci_2016_165	2.313432836	0.059701493	0	0	2.373134328	0	0	0	0	0.014925373	0.014925373	0.014925373	0	2.313432836	0.014925373	0	0	0	0	0	0	0	MSS	MSS	MSS
coadread_dfci_2016_1742	3.074626866	0.014925373	0	0	3.089552239	0	0	0	0	0.014925373	0	0	0	3.029850746	0	0	0	0	0	0	0	0.044776119	MSS	MSS	MSS
coadread_dfci_2016_1743	1.447761194	0	0	0	1.447761194	0	0		0	0	0	0	0	1.388059701	0	0.029850746	0	0.014925373	0	0	0	0.014925373	MSS	MSS	MSS
coadread_dfci_2016_1748	15	3.104477612	0.014925373	0	18.10447761	0.014925373	0.000995025	0	0.000824402	2.253731343	0.626865672	0.208955224	0	14.76119403	0	0.074626866	0	0.014925373	0.014925373	0	0	0.119402985	MSI-H	MSI-H	MSI-H
coadread_dfci_2016_1755	0.955223881	0.014925373	0.014925373	0	0.970149254	0.014925373	0.015625	0	0.015384615	0	0.014925373	0	0	0.925373134	0	0	0	0	0	0	0	0.029850746	MSS	MSS	MSS
coadread_dfci_2016_1760	1.835820896	0	0	0	1.835820896	0	0		0	0	0	0	0	1.820895522	0	0.014925373	0	0	0	0	0	0	MSS	MSS	MSS
coadread_dfci_2016_1761	3.044776119	0	0	0	3.044776119	0	0		0	0	0	0	0	3.044776119	0	0	0	0	0	0	0	0	MSS	MSS	MSS
coadread_dfci_2016_1762	10.79104478	2.119402985	0	0	12.91044776	0	0	0	0	1.52238806	0.492537313	0.074626866	0	10.52238806	0.014925373	0.044776119	0.014925373	0.059701493	0	0	0.029850746	0.104477612	MSI-H	MSI-H	MSI-H
coadread_dfci_2016_1767	1.462686567	0.044776119	0	0	1.507462687	0	0	0	0	0.014925373	0.014925373	0.014925373	0	1.447761194	0	0	0	0	0	0	0	0.014925373	MSS	MSS	MSS
coadread_dfci_2016_1771	1.298507463	0.059701493	0	0	1.358208955	0	0	0	0	0.014925373	0.029850746	0.014925373	0	1.28358209	0	0.014925373	0	0	0	0	0	0	MSS	MSS	MSS
coadread_dfci_2016_1772	2.298507463	0.089552239	0	0	2.388059701	0	0	0	0	0.059701493	0.029850746	0	0	2.268656716	0	0	0	0	0	0	0	0.029850746	MSS	MSS	MSS
coadread_dfci_2016_1791	14.05970149	3.223880597	0	0	17.28358209	0	0	0	0	2.358208955	0.611940299	0.208955224	0	13.74626866	0	0.029850746	0.029850746	0.029850746	0	0	0.014925373	0.223880597	MSI-H	MSI-H	MSI-H
coadread_dfci_2016_1794	1.567164179	0.014925373	0	0	1.582089552	0	0	0	0	0.014925373	0	0	0	1.537313433	0	0	0	0	0	0.014925373	0	0.014925373	MSS	MSS	MSS
coadread_dfci_2016_18	1.671641791	0.014925373	0.014925373	0	1.686567164	0.014925373	0.008928571	0	0.008849558	0.014925373	0	0	0	1.641791045	0	0.014925373	0	0	0	0.014925373	0	0	MSS	MSS	MSS
coadread_dfci_2016_1849	22.46268657	4.746268657	0	0	27.20895522	0	0	0	0	3.820895522	0.611940299	0.253731343	0	22	0	0.134328358	0.029850746	0.044776119	0.029850746	0	0.014925373	0.194029851	MSI-H	MSI-H	MSI-H
coadread_dfci_2016_1854	0.328358209	0	0	0	0.328358209	0	0		0	0	0	0	0	0.328358209	0	0	0	0	0	0	0	0	MSS	MSS	MSS
coadread_dfci_2016_186	0.805970149	0.044776119	0	0	0.850746269	0	0	0	0	0.014925373	0.014925373	0.014925373	0	0.76119403	0	0	0	0	0	0	0	0.029850746	MSS	MSS	MSS
coadread_dfci_2016_195	3.298507463	0.044776119	0	0	3.343283582	0	0	0	0	0.014925373	0.029850746	0	0	3.149253731	0	0.029850746	0	0.029850746	0	0.014925373	0	0.074626866	MSS	MSS	MSS
coadread_dfci_2016_197	19.98507463	2.970149254	0.029850746	0	22.95522388	0.029850746	0.001493652	0	0.00130039	2.23880597	0.611940299	0.119402985	0	19.68656716	0	0.044776119	0	0.029850746	0.044776119	0.014925373	0.014925373	0.134328358	MSI-H	MSI-H	MSI-H
coadread_dfci_2016_20	1.194029851	0.014925373	0	0	1.208955224	0	0	0	0	0	0.014925373	0	0	1.164179104	0	0	0	0	0	0.014925373	0	0.014925373	MSS	MSS	MSS
coadread_dfci_2016_202	2.731343284	0.074626866	0	0	2.805970149	0	0	0	0	0.059701493	0.014925373	0	0	2.611940299	0	0.029850746	0	0.029850746	0.014925373	0	0	0.014925373	MSS	MSS	MSS
coadread_dfci_2016_207	6.134328358	1.925373134	0	0	8.059701493	0	0	0	0	1.402985075	0.447761194	0.059701493	0	5.985074627	0.014925373	0.044776119	0	0	0.029850746	0	0	0.059701493	MSI-H	MSI-H	MSI-H
coadread_dfci_2016_213	2.671641791	0.059701493	0	0	2.731343284	0	0	0	0	0.044776119	0.014925373	0	0	2.611940299	0	0.014925373	0	0	0	0	0.014925373	0.029850746	MSS	MSS	MSS
coadread_dfci_2016_2197	10.31343284	2.47761194	0	0	12.79104478	0	0	0	0	1.731343284	0.402985075	0.298507463	0.029850746	10.14925373	0.014925373	0.059701493	0	0	0.029850746	0	0	0.059701493	MSI-H	MSI-H	MSS
coadread_dfci_2016_2220	3.567164179	0.059701493	0	0	3.626865672	0	0	0	0	0.029850746	0	0.014925373	0.014925373	3.52238806	0	0.029850746	0	0	0	0.014925373	0	0	MSS	MSS	MSS
coadread_dfci_2016_2225	2.805970149	0.089552239	0	0	2.895522388	0	0	0	0	0.059701493	0.014925373	0.014925373	0	2.805970149	0	0	0	0	0	0	0	0	MSS	MSS	MSS
coadread_dfci_2016_2227	6.985074627	1.119402985	0	0	8.104477612	0	0	0	0	0.552238806	0.537313433	0.014925373	0	6.76119403	0	0.029850746	0	0.029850746	0.029850746	0.014925373	0	0.134328358	MSI-H	MSS	MSS
coadread_dfci_2016_224	1.791044776	0.074626866	0	0	1.865671642	0	0	0	0	0.059701493	0.014925373	0	0	1.731343284	0	0.014925373	0.014925373	0	0	0	0	0.029850746	MSS	MSS	MSS
coadread_dfci_2016_2247	2.731343284	0.059701493	0	0	2.791044776	0	0	0	0	0.044776119	0.014925373	0	0	2.641791045	0	0.014925373	0	0	0	0	0	0.059701493	MSS	MSS	MSS
coadread_dfci_2016_2250	1.52238806	0.014925373	0	0	1.537313433	0	0	0	0	0	0.014925373	0	0	1.492537313	0	0	0	0.014925373	0	0	0	0.014925373	MSS	MSS	MSS
coadread_dfci_2016_2259	1.791044776	0.044776119	0	0	1.835820896	0	0	0	0	0.014925373	0.029850746	0	0	1.746268657	0	0.014925373	0	0.014925373	0	0	0	0	MSS	MSS	MSS
coadread_dfci_2016_2260	2.104477612	0.014925373	0	0	2.119402985	0	0	0	0	0	0	0.014925373	0	2.059701493	0	0.014925373	0.014925373	0	0	0	0.014925373	0	MSS	MSS	MSS
coadread_dfci_2016_2261	1.119402985	0	0	0	1.119402985	0	0		0	0	0	0	0	1.089552239	0	0.014925373	0	0.014925373	0	0	0	0	MSS	MSS	MSS
coadread_dfci_2016_2263	2.985074627	0.044776119	0	0	3.029850746	0	0	0	0	0.029850746	0.014925373	0	0	2.910447761	0	0.014925373	0	0.014925373	0	0	0	0.044776119	MSS	MSS	MSS
coadread_dfci_2016_2265	1.611940299	0.014925373	0	0	1.626865672	0	0	0	0	0	0.014925373	0	0	1.611940299	0	0	0	0	0	0	0	0	MSS	MSS	MSS
coadread_dfci_2016_2266	0.940298507	0	0	0	0.940298507	0	0		0	0	0	0	0	0.895522388	0	0	0	0	0	0.014925373	0	0.029850746	MSS	MSS	MSS
coadread_dfci_2016_2269	56.37313433	0.298507463	0	0	56.67164179	0	0	0	0	0.014925373	0.268656716	0.014925373	0	55.31343284	0	0.28358209	0	0.059701493	0.014925373	0.059701493	0.044776119	0.537313433	MSS	MSS	MSS
coadread_dfci_2016_2271	1.313432836	0.014925373	0	0	1.328358209	0	0	0	0	0.014925373	0	0	0	1.28358209	0	0.014925373	0	0	0	0	0.014925373	0	MSS	MSS	MSS
coadread_dfci_2016_2323	2.686567164	0.029850746	0	0	2.71641791	0	0	0	0	0.014925373	0	0.014925373	0	2.641791045	0	0	0	0.014925373	0	0	0	0.029850746	MSS	MSS	MSS
coadread_dfci_2016_2354	6.597014925	1.074626866	0	0	7.671641791	0	0	0	0	0.402985075	0.656716418	0.014925373	0	6.52238806	0	0	0	0.014925373	0	0	0	0.044776119	MSI-H	MSS	MSS
coadread_dfci_2016_2359	2.104477612	0.059701493	0	0	2.164179104	0	0	0	0	0.014925373	0.044776119	0	0	2.074626866	0	0	0	0	0	0	0	0.029850746	MSS	MSS	MSS
coadread_dfci_2016_2364	1.656716418	0.029850746	0	0	1.686567164	0	0	0	0	0.014925373	0.014925373	0	0	1.641791045	0	0.014925373	0	0	0	0	0	0	MSS	MSS	MSS
coadread_dfci_2016_2365	4.552238806	0.044776119	0.029850746	0	4.597014925	0.029850746	0.006557377	0	0.006493506	0	0	0.044776119	0	4.402985075	0	0.044776119	0	0	0.044776119	0	0	0.059701493	MSS	MSS	MSS
coadread_dfci_2016_2366	1.880597015	0	0	0	1.880597015	0	0		0	0	0	0	0	1.791044776	0	0.014925373	0	0.029850746	0	0.014925373	0	0.029850746	MSS	MSS	MSS
coadread_dfci_2016_2369	2.835820896	0.029850746	0	0	2.865671642	0	0	0	0	0	0.014925373	0.014925373	0	2.791044776	0	0.014925373	0	0.014925373	0	0	0	0.014925373	MSS	MSS	MSS
coadread_dfci_2016_2370	3.179104478	0.014925373	0	0	3.194029851	0	0	0	0	0	0.014925373	0	0	3.119402985	0	0.029850746	0.014925373	0	0	0	0	0.014925373	MSS	MSS	MSS
coadread_dfci_2016_2372	3.880597015	0.104477612	0	0	3.985074627	0	0	0	0	0.059701493	0.044776119	0	0	3.776119403	0	0.029850746	0	0.014925373	0	0	0	0.044776119	MSS	MSS	MSS
coadread_dfci_2016_2379	13.13432836	1.76119403	0	0	14.89552239	0	0	0	0	1.402985075	0.28358209	0.074626866	0	12.97014925	0	0.044776119	0	0.029850746	0.014925373	0	0	0.029850746	MSI-H	MSI-H	MSS
coadread_dfci_2016_2388	1.611940299	0.014925373	0	0	1.626865672	0	0	0	0	0.014925373	0	0	0	1.582089552	0	0	0	0.014925373	0	0	0	0	MSS	MSS	MSS
coadread_dfci_2016_2389	0.791044776	0.029850746	0	0.014925373	0.820895522	0.014925373	0	0.5	0.018181818	0.014925373	0.014925373	0	0	0.776119403	0	0	0	0	0	0	0	0.014925373	MSS	MSS	MSS
coadread_dfci_2016_2394	2.641791045	0	0	0	2.641791045	0	0		0	0	0	0	0	2.537313433	0	0.014925373	0	0	0	0.014925373	0	0.059701493	MSS	MSS	MSS
coadread_dfci_2016_24	1.611940299	0.014925373	0	0	1.626865672	0	0	0	0	0	0	0.014925373	0	1.611940299	0	0	0	0	0	0	0	0	MSS	MSS	MSS
coadread_dfci_2016_240	1.537313433	0	0	0	1.537313433	0	0		0	0	0	0	0	1.52238806	0	0	0.014925373	0	0	0	0	0	MSS	MSS	MSS
coadread_dfci_2016_2406	2.507462687	0.029850746	0	0	2.537313433	0	0	0	0	0.014925373	0	0.014925373	0	2.402985075	0	0.044776119	0	0	0.014925373	0.014925373	0	0.029850746	MSS	MSS	MSS
coadread_dfci_2016_2410	1.835820896	0	0	0	1.835820896	0	0		0	0	0	0	0	1.776119403	0	0.014925373	0	0.029850746	0	0	0	0.014925373	MSS	MSS	MSS
coadread_dfci_2016_2413	2.179104478	0	0	0	2.179104478	0	0		0	0	0	0	0	2.134328358	0	0.014925373	0	0	0	0	0	0.029850746	MSS	MSS	MSS
coadread_dfci_2016_2416	2.447761194	0.059701493	0	0	2.507462687	0	0	0	0	0.029850746	0.014925373	0.014925373	0	2.388059701	0	0.014925373	0	0	0.014925373	0	0	0.029850746	MSS	MSS	MSS
coadread_dfci_2016_2417	2.23880597	0.059701493	0.014925373	0	2.298507463	0.014925373	0.006666667	0	0.006493506	0.029850746	0.014925373	0	0.014925373	2.208955224	0	0.014925373	0	0	0	0	0	0	MSS	MSS	MSS
coadread_dfci_2016_2418	0.805970149	0.044776119	0	0	0.850746269	0	0	0	0	0.014925373	0.029850746	0	0	0.805970149	0	0	0	0	0	0	0	0	MSS	MSS	MSS
coadread_dfci_2016_2423	7.746268657	1.104477612	0.014925373	0	8.850746269	0.014925373	0.001926782	0	0.001686341	0.850746269	0.23880597	0.014925373	0	7.567164179	0	0.044776119	0	0	0.014925373	0.029850746	0.014925373	0.074626866	MSS	MSI-H	MSS
coadread_dfci_2016_2445	2.611940299	0.014925373	0	0	2.626865672	0	0	0	0	0	0.014925373	0	0	2.582089552	0	0.014925373	0	0	0	0	0.014925373	0	MSS	MSS	MSS
coadread_dfci_2016_2448	22.05970149	6.925373134	0.029850746	0	28.98507463	0.029850746	0.00135318	0	0.001029866	5.805970149	0.880597015	0.208955224	0	21.55223881	0	0.089552239	0.014925373	0.044776119	0.029850746	0.059701493	0.014925373	0.208955224	MSI-H	MSI-H	MSI-H
coadread_dfci_2016_2454	1.656716418	0	0	0	1.656716418	0	0		0	0	0	0	0	1.626865672	0	0	0	0	0	0	0.014925373	0.014925373	MSS	MSS	MSS
coadread_dfci_2016_2455	1.611940299	0.014925373	0	0	1.626865672	0	0	0	0	0.014925373	0	0	0	1.597014925	0	0	0.014925373	0	0	0	0	0	MSS	MSS	MSS
coadread_dfci_2016_2457	1.910447761	0.014925373	0	0	1.925373134	0	0	0	0	0	0	0.014925373	0	1.880597015	0	0.014925373	0	0	0	0	0.014925373	0	MSS	MSS	MSS
coadread_dfci_2016_2458	0.925373134	0.014925373	0	0	0.940298507	0	0	0	0	0	0.014925373	0	0	0.925373134	0	0	0	0	0	0	0	0	MSS	MSS	MSS
coadread_dfci_2016_250	2.656716418	0.044776119	0	0	2.701492537	0	0	0	0	0.029850746	0.014925373	0	0	2.641791045	0	0	0	0	0	0	0	0	MSS	MSS	MSS
coadread_dfci_2016_251	4.194029851	0.014925373	0	0	4.208955224	0	0	0	0	0	0.014925373	0	0	4.149253731	0	0.014925373	0	0.014925373	0	0	0	0.014925373	MSS	MSS	MSS
coadread_dfci_2016_255	2.373134328	0.029850746	0	0	2.402985075	0	0	0	0	0.014925373	0.014925373	0	0	2.358208955	0	0	0	0	0.014925373	0	0	0	MSS	MSS	MSS
coadread_dfci_2016_256	1.388059701	0.029850746	0	0	1.417910448	0	0	0	0	0	0.029850746	0	0	1.373134328	0	0	0	0	0	0	0	0.014925373	MSS	MSS	MSS
coadread_dfci_2016_2565	6.029850746	0.791044776	0.014925373	0	6.820895522	0.014925373	0.002475248	0	0.002188184	0.507462687	0.179104478	0.104477612	0	5.940298507	0	0.029850746	0	0	0.014925373	0	0	0.044776119	MSS	MSS	MSS
coadread_dfci_2016_2568	1.462686567	0	0	0	1.462686567	0	0		0	0	0	0	0	1.447761194	0	0	0	0	0	0.014925373	0	0	MSS	MSS	MSS
coadread_dfci_2016_2582	0.746268657	0.029850746	0	0	0.776119403	0	0	0	0	0.029850746	0	0	0	0.71641791	0	0.014925373	0	0	0	0	0	0	MSS	MSS	MSS
coadread_dfci_2016_261	12.44776119	2.044776119	0.014925373	0	14.49253731	0.014925373	0.001199041	0	0.001029866	1.597014925	0.343283582	0.074626866	0.014925373	12.14925373	0	0.059701493	0	0.014925373	0.014925373	0	0	0.179104478	MSI-H	MSI-H	MSS
coadread_dfci_2016_2621	0.940298507	0.044776119	0	0	0.985074627	0	0	0	0	0	0.029850746	0.014925373	0	0.910447761	0	0	0	0	0	0	0	0.014925373	MSS	MSS	MSS
coadread_dfci_2016_2624	14.6119403	4.014925373	0.029850746	0	18.62686567	0.029850746	0.002042901	0	0.001602564	3.149253731	0.626865672	0.179104478	0.014925373	14.31343284	0	0.029850746	0.014925373	0.059701493	0.014925373	0	0.014925373	0.164179104	MSI-H	MSI-H	MSI-H
coadread_dfci_2016_2635	2.567164179	0.044776119	0	0	2.611940299	0	0	0	0	0.044776119	0	0	0	2.52238806	0	0	0	0	0	0	0	0.044776119	MSS	MSS	MSS
coadread_dfci_2016_2641	10.28358209	1.910447761	0	0	12.19402985	0	0	0	0	1.52238806	0.28358209	0.089552239	0	10.04477612	0	0.029850746	0	0.014925373	0.029850746	0.014925373	0	0.149253731	MSI-H	MSI-H	MSI-H
coadread_dfci_2016_2647	0.880597015	0.044776119	0	0	0.925373134	0	0	0	0	0.014925373	0.014925373	0	0.014925373	0.880597015	0	0	0	0	0	0	0	0	MSS	MSS	MSS
coadread_dfci_2016_2664	1.402985075	0.014925373	0	0	1.417910448	0	0	0	0	0	0	0.014925373	0	1.373134328	0	0	0	0	0	0	0	0.014925373	MSS	MSS	MSS
coadread_dfci_2016_2674	4.074626866	0	0	0	4.074626866	0	0		0	0	0	0	0	3.985074627	0	0.044776119	0	0.014925373	0	0	0	0.014925373	MSS	MSS	MSS
coadread_dfci_2016_2759	2.686567164	0.029850746	0	0	2.71641791	0	0	0	0	0	0.014925373	0	0.014925373	2.626865672	0	0.014925373	0	0	0	0	0	0.029850746	MSS	MSS	MSS
coadread_dfci_2016_2760	1.671641791	0.044776119	0	0	1.71641791	0	0	0	0	0.029850746	0.014925373	0	0	1.671641791	0	0	0	0	0	0	0	0	MSS	MSS	MSS
coadread_dfci_2016_2762	7.164179104	0.895522388	0	0	8.059701493	0	0	0	0	0.641791045	0.164179104	0.059701493	0.014925373	7	0.014925373	0.059701493	0	0	0	0	0	0.104477612	MSI-H	MSS	MSI-H
coadread_dfci_2016_2763	1.805970149	0.059701493	0	0	1.865671642	0	0	0	0	0.029850746	0.014925373	0.014925373	0	1.776119403	0	0	0	0	0	0	0	0.029850746	MSS	MSS	MSS
coadread_dfci_2016_2764	3.47761194	0.029850746	0	0	3.507462687	0	0	0	0	0	0.014925373	0	0.014925373	3.417910448	0.014925373	0	0	0	0	0	0.014925373	0.014925373	MSS	MSS	MSS
coadread_dfci_2016_2765	2.671641791	0.059701493	0	0	2.731343284	0	0	0	0	0	0.059701493	0	0	2.641791045	0	0	0	0	0	0.014925373	0	0.014925373	MSS	MSS	MSS
coadread_dfci_2016_277	1.671641791	0.014925373	0.014925373	0	1.686567164	0.014925373	0.008928571	0	0.008849558	0.014925373	0	0	0	1.656716418	0	0	0	0	0.014925373	0	0	0	MSS	MSS	MSS
coadread_dfci_2016_280	3.089552239	0.014925373	0	0	3.104477612	0	0	0	0	0.014925373	0	0	0	3	0	0	0	0	0.014925373	0.014925373	0.014925373	0.044776119	MSS	MSS	MSS
coadread_dfci_2016_2812	2.611940299	0.044776119	0	0	2.656716418	0	0	0	0	0.029850746	0.014925373	0	0	2.552238806	0	0.014925373	0	0.014925373	0.014925373	0	0	0.014925373	MSS	MSS	MSS
coadread_dfci_2016_2926	1.313432836	0.044776119	0	0	1.358208955	0	0	0	0	0.029850746	0.014925373	0	0	1.28358209	0	0.014925373	0	0	0.014925373	0	0	0	MSS	MSS	MSS
coadread_dfci_2016_293	13.55223881	2.925373134	0	0	16.47761194	0	0	0	0	2.149253731	0.492537313	0.253731343	0	13.35820896	0	0.029850746	0.014925373	0.014925373	0.029850746	0.044776119	0	0.059701493	MSI-H	MSI-H	MSI-H
coadread_dfci_2016_2932	6.358208955	0.417910448	0.014925373	0	6.776119403	0.014925373	0.002347418	0	0.002202643	0.358208955	0.044776119	0.014925373	0	6.298507463	0	0	0	0.014925373	0	0.014925373	0	0.029850746	MSI-H	MSS	MSS
coadread_dfci_2016_2936	11.68656716	3.373134328	0	0	15.05970149	0	0	0	0	2.746268657	0.447761194	0.179104478	0	11.41791045	0	0.044776119	0	0.044776119	0	0	0.014925373	0.134328358	MSI-H	MSI-H	MSI-H
coadread_dfci_2016_2938	0.820895522	0.014925373	0	0	0.835820896	0	0	0	0	0	0	0.014925373	0	0.820895522	0	0	0	0	0	0	0	0	MSS	MSS	MSS
coadread_dfci_2016_2939	0.805970149	0.059701493	0	0	0.865671642	0	0	0	0	0.029850746	0.014925373	0.014925373	0	0.791044776	0	0	0	0	0	0	0	0.014925373	MSS	MSS	MSS
coadread_dfci_2016_2944	9.447761194	1.582089552	0.014925373	0	11.02985075	0.014925373	0.001579779	0	0.00135318	1.208955224	0.223880597	0.149253731	0	9.28358209	0	0.044776119	0	0	0.014925373	0.014925373	0.014925373	0.059701493	MSI-H	MSI-H	MSI-H
coadread_dfci_2016_2946	6.656716418	0.343283582	0	0	7	0	0	0	0	0.28358209	0.044776119	0.014925373	0	6.597014925	0	0.014925373	0	0.014925373	0	0	0	0.029850746	MSI-H	MSS	MSS
coadread_dfci_2016_2948	1.134328358	0.029850746	0	0	1.164179104	0	0	0	0	0.029850746	0	0	0	1.104477612	0	0	0	0	0.014925373	0	0	0.014925373	MSS	MSS	MSS
coadread_dfci_2016_2949	0.865671642	0.059701493	0	0	0.925373134	0	0	0	0	0.014925373	0.044776119	0	0	0.850746269	0	0	0	0	0	0	0	0	MSS	MSS	MSS
coadread_dfci_2016_2955	1.492537313	0.044776119	0	0	1.537313433	0	0	0	0	0.029850746	0	0	0	1.492537313	0.014925373	0	0	0	0	0	0	0	MSS	MSS	MSS
coadread_dfci_2016_2957	0.835820896	0.029850746	0	0	0.865671642	0	0	0	0	0.014925373	0.014925373	0	0	0.835820896	0	0	0	0	0	0	0	0	MSS	MSS	MSS
coadread_dfci_2016_2959	1.298507463	0.044776119	0	0	1.343283582	0	0	0	0	0.029850746	0	0.014925373	0	1.28358209	0	0.014925373	0	0	0	0	0	0	MSS	MSS	MSS
coadread_dfci_2016_2963	1.925373134	0.059701493	0	0	1.985074627	0	0	0	0	0.029850746	0	0.029850746	0	1.910447761	0	0	0	0	0	0	0	0.014925373	MSS	MSS	MSS
coadread_dfci_2016_2966	1.626865672	0.074626866	0	0	1.701492537	0	0	0	0	0.029850746	0.014925373	0.029850746	0	1.597014925	0	0	0	0	0	0.014925373	0	0.014925373	MSS	MSS	MSS
coadread_dfci_2016_2969	1.149253731	0.014925373	0	0	1.164179104	0	0	0	0	0	0	0.014925373	0	1.134328358	0	0	0	0.014925373	0	0	0	0	MSS	MSS	MSS
coadread_dfci_2016_2974	1.388059701	0.029850746	0	0	1.417910448	0	0	0	0	0.014925373	0	0.014925373	0	1.388059701	0	0	0	0	0	0	0	0	MSS	MSS	MSS
coadread_dfci_2016_2976	0.910447761	0.029850746	0	0	0.940298507	0	0	0	0	0.029850746	0	0	0	0.910447761	0	0	0	0	0	0	0	0	MSS	MSS	MSS
coadread_dfci_2016_2982	2.432835821	0	0	0	2.432835821	0	0		0	0	0	0	0	2.417910448	0	0	0	0.014925373	0	0	0	0	MSS	MSS	MSS
coadread_dfci_2016_299	1.776119403	0.059701493	0	0	1.835820896	0	0	0	0	0.029850746	0.029850746	0	0	1.76119403	0	0	0	0	0	0	0.014925373	0	MSS	MSS	MSS
coadread_dfci_2016_30	2.402985075	0.029850746	0	0	2.432835821	0	0	0	0	0	0.014925373	0.014925373	0	2.373134328	0	0	0	0	0.014925373	0	0.014925373	0	MSS	MSS	MSS
coadread_dfci_2016_3005	2.820895522	0.014925373	0	0	2.835820896	0	0	0	0	0	0	0.014925373	0	2.76119403	0	0.014925373	0	0.014925373	0	0	0	0.029850746	MSI-H	MSS	MSS
coadread_dfci_2016_3011	1.194029851	0	0	0	1.194029851	0	0		0	0	0	0	0	1.194029851	0	0	0	0	0	0	0	0	MSS	MSS	MSS
coadread_dfci_2016_3016	1.805970149	0.074626866	0	0	1.880597015	0	0	0	0	0.059701493	0	0	0	1.805970149	0.014925373	0	0	0	0	0	0	0	MSS	MSS	MSS
coadread_dfci_2016_3019	2.23880597	0.029850746	0	0	2.268656716	0	0	0	0	0.014925373	0.014925373	0	0	2.208955224	0	0.014925373	0	0	0	0	0	0	MSS	MSS	MSS
coadread_dfci_2016_3020	0.970149254	0	0	0	0.970149254	0	0		0	0	0	0	0	0.970149254	0	0	0	0	0	0	0	0	MSS	MSS	MSS
coadread_dfci_2016_3021	24.71641791	5.597014925	0	0	30.31343284	0	0	0	0	4.388059701	0.805970149	0.328358209	0	24.14925373	0	0.044776119	0.029850746	0.074626866	0	0.014925373	0.029850746	0.373134328	MSI-H	MSI-H	MSI-H
coadread_dfci_2016_3022	2.164179104	0.044776119	0	0	2.208955224	0	0	0	0	0	0.029850746	0.014925373	0	2.149253731	0	0.014925373	0	0	0	0	0	0	MSS	MSS	MSS
coadread_dfci_2016_3024	13.89552239	3.71641791	0	0	17.6119403	0	0	0	0	2.805970149	0.701492537	0.179104478	0.014925373	13.64179104	0	0.029850746	0	0.044776119	0.014925373	0	0.029850746	0.149253731	MSI-H	MSI-H	MSI-H
coadread_dfci_2016_3025	7.47761194	1.567164179	0.014925373	0	9.044776119	0.014925373	0.001996008	0	0.001650165	1.298507463	0.208955224	0.059701493	0	7.28358209	0	0.014925373	0	0.014925373	0.029850746	0.014925373	0.014925373	0.089552239	MSI-H	MSI-H	MSI-H
coadread_dfci_2016_304	4.223880597	0.029850746	0	0	4.253731343	0	0	0	0	0.029850746	0	0	0	4.119402985	0	0.029850746	0	0	0	0	0	0.044776119	MSI-H	MSS	MSS
coadread_dfci_2016_3045	3.641791045	0.044776119	0	0	3.686567164	0	0	0	0	0.029850746	0.014925373	0	0	3.611940299	0	0	0	0	0	0.014925373	0	0.014925373	MSS	MSS	MSS
coadread_dfci_2016_3046	1.268656716	0.149253731	0.014925373	0	1.417910448	0.014925373	0.011764706	0	0.010526316	0.089552239	0.029850746	0.014925373	0.014925373	1.223880597	0	0.014925373	0	0	0	0	0	0.014925373	MSS	MSS	MSS
coadread_dfci_2016_3048	0.955223881	0.014925373	0	0	0.970149254	0	0	0	0	0.014925373	0	0	0	0.955223881	0	0	0	0	0	0	0	0	MSS	MSS	MSS
coadread_dfci_2016_3049	3.611940299	0.492537313	0	0	4.104477612	0	0	0	0	0.328358209	0.119402985	0.044776119	0	3.47761194	0	0.059701493	0	0	0	0	0	0.029850746	MSI-H	MSS	MSS
coadread_dfci_2016_3053	1.388059701	0.029850746	0	0	1.417910448	0	0	0	0	0.029850746	0	0	0	1.388059701	0	0	0	0	0	0	0	0	MSS	MSS	MSS
coadread_dfci_2016_3059	0.970149254	0.044776119	0	0	1.014925373	0	0	0	0	0.029850746	0	0.014925373	0	0.970149254	0	0	0	0	0	0	0	0	MSS	MSS	MSS
coadread_dfci_2016_3062	2.089552239	0.044776119	0	0	2.134328358	0	0	0	0	0.029850746	0.014925373	0	0	2.089552239	0	0	0	0	0	0	0	0	MSS	MSS	MSS
coadread_dfci_2016_3064	15.44776119	2.805970149	0	0.014925373	18.25373134	0.014925373	0	0.005319149	0.000817661	2.328358209	0.388059701	0.089552239	0	15.14925373	0	0.134328358	0.029850746	0	0.029850746	0.029850746	0	0.074626866	MSI-H	MSI-H	MSI-H
coadread_dfci_2016_3080	14.47761194	3.671641791	0.029850746	0.014925373	18.14925373	0.044776119	0.002061856	0.004065041	0.002467105	2.910447761	0.597014925	0.134328358	0	14.17910448	0	0.029850746	0	0.014925373	0.014925373	0.029850746	0	0.208955224	MSI-H	MSI-H	MSI-H
coadread_dfci_2016_3088	1.597014925	0.059701493	0	0	1.656716418	0	0	0	0	0.044776119	0.014925373	0	0	1.567164179	0	0.014925373	0	0	0	0	0	0	MSS	MSS	MSS
coadread_dfci_2016_3091	14.41791045	2.925373134	0	0	17.34328358	0	0	0	0	2.134328358	0.582089552	0.134328358	0.044776119	14.07462687	0	0.074626866	0	0.029850746	0.014925373	0.014925373	0.044776119	0.164179104	MSI-H	MSI-H	MSI-H
coadread_dfci_2016_3094	11.44776119	1.76119403	0	0	13.20895522	0	0	0	0	1.373134328	0.298507463	0.089552239	0	11.31343284	0	0.014925373	0	0	0.014925373	0	0	0.074626866	MSI-H	MSI-H	MSS
coadread_dfci_2016_3099	1.955223881	0.044776119	0	0	2	0	0	0	0	0.029850746	0.014925373	0	0	1.880597015	0	0.014925373	0	0	0	0.014925373	0	0.044776119	MSS	MSS	MSS
coadread_dfci_2016_3101	0.776119403	0.029850746	0	0	0.805970149	0	0	0	0	0	0.014925373	0.014925373	0	0.76119403	0	0.014925373	0	0	0	0	0	0	MSS	MSS	MSS
coadread_dfci_2016_3102	0.746268657	0	0	0	0.746268657	0	0		0	0	0	0	0	0.746268657	0	0	0	0	0	0	0	0	MSS	MSS	MSS
coadread_dfci_2016_311	1.641791045	0.089552239	0	0	1.731343284	0	0	0	0	0.044776119	0.029850746	0.014925373	0	1.597014925	0	0.014925373	0	0	0.014925373	0	0	0.014925373	MSS	MSS	MSS
coadread_dfci_2016_3116	2.134328358	0.029850746	0	0	2.164179104	0	0	0	0	0.029850746	0	0	0	2.104477612	0	0.014925373	0	0.014925373	0	0	0	0	MSS	MSS	MSS
coadread_dfci_2016_3144	0.925373134	0.029850746	0.014925373	0	0.955223881	0.014925373	0.016129032	0	0.015625	0.014925373	0.014925373	0	0	0.880597015	0	0	0.014925373	0	0	0.014925373	0	0.014925373	MSS	MSS	MSS
coadread_dfci_2016_3152	12.44776119	4.059701493	0	0	16.50746269	0	0	0	0	2.895522388	0.940298507	0.223880597	0	12.20895522	0	0.119402985	0	0	0	0.014925373	0	0.059701493	MSI-H	MSI-H	MSI-H
coadread_dfci_2016_316	1.865671642	0.014925373	0	0	1.880597015	0	0	0	0	0.014925373	0	0	0	1.820895522	0	0	0	0	0.014925373	0	0	0.014925373	MSS	MSS	MSS
coadread_dfci_2016_3167	1.402985075	0	0	0	1.402985075	0	0		0	0	0	0	0	1.373134328	0	0.029850746	0	0	0	0	0	0	MSS	MSS	MSS
coadread_dfci_2016_3169	2.597014925	0.014925373	0	0	2.611940299	0	0	0	0	0	0.014925373	0	0	2.567164179	0	0.014925373	0	0	0	0	0	0.014925373	MSS	MSS	MSS
coadread_dfci_2016_3170	1.641791045	0.029850746	0	0	1.671641791	0	0	0	0	0.029850746	0	0	0	1.611940299	0	0	0.014925373	0.014925373	0	0	0	0	MSS	MSS	MSS
coadread_dfci_2016_3172	2.194029851	0.014925373	0	0	2.208955224	0	0	0	0	0	0.014925373	0	0	2.149253731	0	0	0	0	0	0.014925373	0	0.029850746	MSS	MSS	MSS
coadread_dfci_2016_3174	9.597014925	1.268656716	0.014925373	0	10.86567164	0.014925373	0.00155521	0	0.001373626	0.970149254	0.208955224	0.074626866	0	9.417910448	0	0.029850746	0	0.029850746	0	0.014925373	0	0.119402985	MSI-H	MSI-H	MSI-H
coadread_dfci_2016_3181	11.47761194	2.28358209	0.014925373	0	13.76119403	0.014925373	0.00130039	0	0.001084599	1.71641791	0.462686567	0.074626866	0	11.34328358	0	0.059701493	0	0	0.014925373	0	0.014925373	0.074626866	MSI-H	MSI-H	MSS
coadread_dfci_2016_3191	1.805970149	0	0	0	1.805970149	0	0		0	0	0	0	0	1.76119403	0	0.014925373	0	0.014925373	0	0	0.014925373	0	MSS	MSS	MSS
coadread_dfci_2016_3194	2	0.014925373	0	0	2.014925373	0	0	0	0	0	0.014925373	0	0	1.970149254	0	0.014925373	0	0	0	0	0	0.014925373	MSS	MSS	MSS
coadread_dfci_2016_32	3.059701493	0.014925373	0	0	3.074626866	0	0	0	0	0	0.014925373	0	0	2.955223881	0	0.059701493	0	0	0	0	0	0.044776119	MSS	MSS	MSS
coadread_dfci_2016_3202	9.611940299	2.194029851	0	0	11.80597015	0	0	0	0	1.582089552	0.432835821	0.179104478	0	9.402985075	0	0.074626866	0	0	0	0	0.014925373	0.089552239	MSI-H	MSI-H	MSI-H
coadread_dfci_2016_3204	1.134328358	0.014925373	0	0	1.149253731	0	0	0	0	0	0.014925373	0	0	1.134328358	0	0	0	0	0	0	0	0	MSS	MSS	MSS
coadread_dfci_2016_3205	3.52238806	0.014925373	0	0	3.537313433	0	0	0	0	0.014925373	0	0	0	3.507462687	0	0.014925373	0	0	0	0	0	0	MSS	MSS	MSS
coadread_dfci_2016_3209	1.014925373	0.014925373	0	0	1.029850746	0	0	0	0	0.014925373	0	0	0	0.985074627	0	0	0	0	0	0.014925373	0	0.014925373	MSS	MSS	MSS
coadread_dfci_2016_3225	19.52238806	0.776119403	0.029850746	0	20.29850746	0.029850746	0.001529052	0	0.001470588	0.567164179	0.208955224	0	0	19.26865672	0	0.059701493	0	0.014925373	0.014925373	0.014925373	0	0.134328358	MSI-H	MSS	MSS
coadread_dfci_2016_3227	1.462686567	0.104477612	0	0	1.567164179	0	0	0	0	0.074626866	0	0.014925373	0.014925373	1.432835821	0	0	0	0.014925373	0	0	0	0.014925373	MSS	MSS	MSS
coadread_dfci_2016_3232	1.970149254	0.059701493	0	0	2.029850746	0	0	0	0	0.029850746	0.029850746	0	0	1.940298507	0	0.029850746	0	0	0	0	0	0	MSS	MSS	MSS
coadread_dfci_2016_3234	1.910447761	0	0	0	1.910447761	0	0		0	0	0	0	0	1.865671642	0	0.014925373	0	0	0	0	0	0.029850746	MSS	MSS	MSS
coadread_dfci_2016_3235	37.71641791	0.044776119	0	0	37.76119403	0	0	0	0	0.014925373	0.029850746	0	0	37.11940299	0	0.089552239	0	0.014925373	0.059701493	0	0.029850746	0.358208955	MSS	MSS	MSS
coadread_dfci_2016_3249	6.223880597	0.104477612	0	0	6.328358209	0	0	0	0	0.074626866	0.029850746	0	0	6	0	0.089552239	0	0	0	0.014925373	0	0.104477612	MSI-H	MSS	MSS
coadread_dfci_2016_3253	2.925373134	0.074626866	0	0	3	0	0	0	0	0.044776119	0.014925373	0	0	2.895522388	0.014925373	0	0	0	0.014925373	0	0	0.014925373	MSS	MSS	MSS
coadread_dfci_2016_3254	0.567164179	0.044776119	0	0	0.611940299	0	0	0	0	0.014925373	0.014925373	0.014925373	0	0.552238806	0	0	0	0.014925373	0	0	0	0	MSS	MSS	MSS
coadread_dfci_2016_3262	13.80597015	3.417910448	0.029850746	0	17.2238806	0.029850746	0.002162162	0	0.001733102	2.701492537	0.582089552	0.119402985	0	13.62686567	0	0.044776119	0	0.044776119	0	0.014925373	0.014925373	0.074626866	MSI-H	MSI-H	MSI-H
coadread_dfci_2016_3263	18.08955224	2.970149254	0	0	21.05970149	0	0	0	0	2.253731343	0.552238806	0.134328358	0	17.70149254	0	0.044776119	0	0.014925373	0.029850746	0.014925373	0	0.28358209	MSI-H	MSI-H	MSI-H
coadread_dfci_2016_3265	1.835820896	0.059701493	0.014925373	0	1.895522388	0.014925373	0.008130081	0	0.007874016	0.014925373	0.044776119	0	0	1.820895522	0	0	0	0.014925373	0	0	0	0	MSS	MSS	MSS
coadread_dfci_2016_3267	1.492537313	0	0	0	1.492537313	0	0		0	0	0	0	0	1.492537313	0	0	0	0	0	0	0	0	MSS	MSS	MSS
coadread_dfci_2016_3269	13.97014925	2.537313433	0.014925373	0	16.50746269	0.014925373	0.001068376	0	0.000904159	2.059701493	0.373134328	0.104477612	0	13.68656716	0	0.089552239	0	0.059701493	0	0	0	0.119402985	MSI-H	MSI-H	MSI-H
coadread_dfci_2016_3270	0.313432836	0	0	0	0.313432836	0	0		0	0	0	0	0	0.313432836	0	0	0	0	0	0	0	0	MSS	MSS	MSS
coadread_dfci_2016_3271	1.47761194	0.044776119	0	0	1.52238806	0	0	0	0	0.029850746	0.014925373	0	0	1.47761194	0	0	0	0	0	0	0	0	MSS	MSS	MSS
coadread_dfci_2016_328	2.791044776	0.029850746	0	0	2.820895522	0	0	0	0	0.029850746	0	0	0	2.746268657	0	0.014925373	0	0	0	0	0	0.029850746	MSS	MSS	MSS
coadread_dfci_2016_3288	0.671641791	0	0	0	0.671641791	0	0		0	0	0	0	0	0.656716418	0	0	0	0	0	0	0	0.014925373	MSS	MSS	MSS
coadread_dfci_2016_3294	2.492537313	0.089552239	0	0	2.582089552	0	0	0	0	0.014925373	0.074626866	0	0	2.47761194	0	0	0	0	0	0	0	0.014925373	MSS	MSS	MSS
coadread_dfci_2016_3298	1.47761194	0.119402985	0	0	1.597014925	0	0	0	0	0.044776119	0.044776119	0.014925373	0	1.462686567	0	0	0	0	0	0	0.014925373	0.014925373	MSS	MSS	MSS
coadread_dfci_2016_33	3.014925373	0.044776119	0	0	3.059701493	0	0	0	0	0.014925373	0.029850746	0	0	2.985074627	0	0	0	0.014925373	0	0	0	0.014925373	MSS	MSS	MSS
coadread_dfci_2016_3301	3.791044776	0.044776119	0	0	3.835820896	0	0	0	0	0.029850746	0.014925373	0	0	3.76119403	0	0	0	0	0	0	0	0.029850746	MSS	MSS	MSS
coadread_dfci_2016_3304	1.746268657	0.044776119	0	0	1.791044776	0	0	0	0	0	0.029850746	0.014925373	0	1.701492537	0	0.014925373	0	0	0	0.014925373	0	0	MSS	MSS	MSS
coadread_dfci_2016_3316	1.462686567	0.044776119	0	0	1.507462687	0	0	0	0	0.029850746	0.014925373	0	0	1.373134328	0	0.014925373	0	0.014925373	0	0.014925373	0.014925373	0.029850746	MSS	MSS	MSS
coadread_dfci_2016_3319	16.23880597	2.791044776	0.029850746	0	19.02985075	0.029850746	0.001838235	0	0.001568627	2.253731343	0.447761194	0.059701493	0	15.89552239	0	0.164179104	0	0.029850746	0	0.029850746	0.014925373	0.134328358	MSI-H	MSI-H	MSI-H
coadread_dfci_2016_3321	14	2.955223881	0.029850746	0	16.95522388	0.029850746	0.002132196	0	0.001760563	2.507462687	0.28358209	0.149253731	0	13.7761194	0	0.059701493	0	0.044776119	0	0.014925373	0.014925373	0.089552239	MSI-H	MSI-H	MSI-H
coadread_dfci_2016_3330	2.940298507	0.074626866	0	0	3.014925373	0	0	0	0	0.014925373	0.044776119	0.014925373	0	2.865671642	0	0.014925373	0	0	0	0.014925373	0	0.044776119	MSS	MSS	MSS
coadread_dfci_2016_336	2.880597015	0.029850746	0	0	2.910447761	0	0	0	0	0.014925373	0	0.014925373	0	2.835820896	0	0	0	0.014925373	0.014925373	0	0	0.014925373	MSS	MSS	MSS
coadread_dfci_2016_3398	2.686567164	0	0	0	2.686567164	0	0		0	0	0	0	0	2.671641791	0	0	0	0	0	0	0	0.014925373	MSS	MSS	MSS
coadread_dfci_2016_3399	7.28358209	0.014925373	0	0	7.298507463	0	0	0	0	0	0.014925373	0	0	7.194029851	0	0.014925373	0	0.014925373	0	0.014925373	0	0.044776119	MSS	MSS	MSS
coadread_dfci_2016_341	10.59701493	2.179104478	0	0	12.7761194	0	0	0	0	1.611940299	0.432835821	0.119402985	0	10.40298507	0	0	0	0.044776119	0	0	0	0.134328358	MSI-H	MSI-H	MSI-H
coadread_dfci_2016_3414	2.328358209	0.029850746	0	0	2.358208955	0	0	0	0	0.014925373	0.014925373	0	0	2.298507463	0	0	0	0	0	0	0	0.014925373	MSS	MSS	MSS
coadread_dfci_2016_3415	1.776119403	0.014925373	0	0	1.791044776	0	0	0	0	0	0	0.014925373	0	1.71641791	0	0.014925373	0	0	0	0	0.014925373	0.014925373	MSS	MSS	MSS
coadread_dfci_2016_3422	9.134328358	0.507462687	0	0	9.641791045	0	0	0	0	0.47761194	0.029850746	0	0	8.925373134	0	0.074626866	0	0.029850746	0	0.014925373	0	0.074626866	MSI-H	MSS	MSS
coadread_dfci_2016_3427	2.402985075	0.059701493	0	0	2.462686567	0	0	0	0	0.029850746	0.029850746	0	0	2.328358209	0	0.044776119	0	0.014925373	0	0.014925373	0	0	MSS	MSS	MSS
coadread_dfci_2016_3430	2.134328358	0.014925373	0	0	2.149253731	0	0	0	0	0	0.014925373	0	0	2.074626866	0	0	0	0.014925373	0	0	0	0.044776119	MSS	MSS	MSS
coadread_dfci_2016_3436	1.134328358	0.044776119	0.014925373	0	1.179104478	0.014925373	0.013157895	0	0.012658228	0.029850746	0.014925373	0	0	1.134328358	0	0	0	0	0	0	0	0	MSS	MSS	MSS
coadread_dfci_2016_3437	4.582089552	0.014925373	0	0	4.597014925	0	0	0	0	0.014925373	0	0	0	4.492537313	0	0	0	0.014925373	0.014925373	0	0	0.044776119	MSS	MSS	MSS
coadread_dfci_2016_344	3.955223881	0.029850746	0	0	3.985074627	0	0	0	0	0.014925373	0.014925373	0	0	3.835820896	0	0.044776119	0	0	0	0.029850746	0	0.044776119	MSS	MSS	MSS
coadread_dfci_2016_3442	2.402985075	0.059701493	0	0	2.462686567	0	0	0	0	0.029850746	0	0.014925373	0.014925373	2.343283582	0	0.044776119	0	0	0.014925373	0	0	0	MSS	MSS	MSS
coadread_dfci_2016_3446	4.537313433	1.119402985	0.014925373	0	5.656716418	0.014925373	0.003289474	0	0.002638522	0.641791045	0.388059701	0.089552239	0	4.402985075	0	0.044776119	0	0	0.014925373	0	0.014925373	0.059701493	MSS	MSS	MSS
coadread_dfci_2016_345	14.3880597	4.28358209	0.014925373	0	18.67164179	0.014925373	0.001037344	0	0.000799361	3.388059701	0.671641791	0.194029851	0	14.10447761	0.014925373	0.029850746	0	0.014925373	0.044776119	0.014925373	0	0.164179104	MSI-H	MSI-H	MSI-H
coadread_dfci_2016_3451	14.2238806	2.074626866	0.014925373	0	16.29850746	0.014925373	0.001049318	0	0.000915751	1.656716418	0.298507463	0.119402985	0	14.05970149	0	0.014925373	0	0	0	0.029850746	0	0.104477612	MSI-H	MSI-H	MSS
coadread_dfci_2016_348	1.223880597	0	0	0	1.223880597	0	0		0	0	0	0	0	1.208955224	0	0	0	0	0	0	0	0.014925373	MSS	MSS	MSS
coadread_dfci_2016_3481	1.850746269	0.044776119	0	0	1.895522388	0	0	0	0	0.014925373	0.029850746	0	0	1.791044776	0	0	0	0	0	0	0.014925373	0.044776119	MSS	MSS	MSS
coadread_dfci_2016_3483	1.537313433	0.029850746	0	0	1.567164179	0	0	0	0	0.014925373	0.014925373	0	0	1.52238806	0	0	0	0	0	0.014925373	0	0	MSS	MSS	MSS
coadread_dfci_2016_3484	0.865671642	0.029850746	0	0	0.895522388	0	0	0	0	0.014925373	0.014925373	0	0	0.865671642	0	0	0	0	0	0	0	0	MSS	MSS	MSS
coadread_dfci_2016_3485	1.28358209	0.029850746	0	0	1.313432836	0	0	0	0	0.014925373	0.014925373	0	0	1.28358209	0	0	0	0	0	0	0	0	MSS	MSS	MSS
coadread_dfci_2016_3496	1.179104478	0.119402985	0	0	1.298507463	0	0	0	0	0.074626866	0.029850746	0	0	1.164179104	0	0.014925373	0	0	0	0.014925373	0	0	MSS	MSS	MSS
coadread_dfci_2016_3503	10.89552239	2.119402985	0	0.029850746	13.01492537	0.029850746	0	0.014084507	0.002293578	1.104477612	0.925373134	0.029850746	0.059701493	10.73134328	0	0.029850746	0	0.029850746	0	0.014925373	0.014925373	0.059701493	MSI-H	MSI-H	MSI-H
coadread_dfci_2016_3506	1.552238806	0.029850746	0	0	1.582089552	0	0	0	0	0.014925373	0.014925373	0	0	1.507462687	0	0	0	0	0.014925373	0	0.014925373	0.014925373	MSS	MSS	MSS
coadread_dfci_2016_3508	1.432835821	0.104477612	0.014925373	0	1.537313433	0.014925373	0.010416667	0	0.009708738	0.074626866	0.014925373	0.014925373	0	1.388059701	0	0.014925373	0	0.014925373	0	0	0	0	MSS	MSS	MSS
coadread_dfci_2016_3509	1	0.029850746	0	0	1.029850746	0	0	0	0	0.014925373	0	0.014925373	0	0.970149254	0	0	0	0	0	0	0.014925373	0.014925373	MSS	MSS	MSS
coadread_dfci_2016_3523	2.28358209	0.164179104	0	0	2.447761194	0	0	0	0	0.074626866	0.074626866	0.014925373	0	2.23880597	0	0.014925373	0	0	0	0.014925373	0	0	MSS	MSS	MSS
coadread_dfci_2016_3529	1.47761194	0.014925373	0	0	1.492537313	0	0	0	0	0	0.014925373	0	0	1.432835821	0	0.014925373	0	0	0	0	0.014925373	0.014925373	MSS	MSS	MSS
coadread_dfci_2016_3535	8.552238806	2.567164179	0	0	11.11940299	0	0	0	0	1.985074627	0.432835821	0.149253731	0	8.388059701	0	0.014925373	0	0.014925373	0	0.014925373	0.014925373	0.089552239	MSI-H	MSI-H	MSS
coadread_dfci_2016_3539	1.746268657	0.029850746	0	0	1.776119403	0	0	0	0	0	0.029850746	0	0	1.701492537	0	0	0	0	0	0	0.014925373	0.029850746	MSS	MSS	MSS
coadread_dfci_2016_354	9.029850746	1.955223881	0	0	10.98507463	0	0	0	0	1.343283582	0.447761194	0.134328358	0	8.865671642	0	0.029850746	0	0	0.014925373	0.029850746	0	0.089552239	MSI-H	MSI-H	MSS
coadread_dfci_2016_3546	1.343283582	0.044776119	0	0	1.388059701	0	0	0	0	0.029850746	0.014925373	0	0	1.313432836	0	0.014925373	0	0	0.014925373	0	0	0	MSS	MSS	MSS
coadread_dfci_2016_3549	2.253731343	0.014925373	0	0	2.268656716	0	0	0	0	0.014925373	0	0	0	2.208955224	0	0	0	0.029850746	0	0	0	0.014925373	MSS	MSS	MSS
coadread_dfci_2016_3601	1.134328358	0.029850746	0	0	1.164179104	0	0	0	0	0.014925373	0.014925373	0	0	1.104477612	0	0.014925373	0	0	0	0	0	0	MSS	MSS	MSS
coadread_dfci_2016_3602	3.731343284	0.029850746	0	0	3.76119403	0	0	0	0	0	0.014925373	0.014925373	0	3.671641791	0	0	0	0.014925373	0	0	0	0.029850746	MSS	MSS	MSS
coadread_dfci_2016_3604	0.895522388	0.014925373	0	0	0.910447761	0	0	0	0	0	0.014925373	0	0	0.865671642	0	0	0	0.014925373	0	0	0	0.014925373	MSS	MSS	MSS
coadread_dfci_2016_3610	3.343283582	0.029850746	0.014925373	0	3.373134328	0.014925373	0.004464286	0	0.004424779	0.029850746	0	0	0	3.28358209	0	0.014925373	0	0	0	0	0.014925373	0.029850746	MSS	MSS	MSS
coadread_dfci_2016_3611	17.17910448	0	0.014925373	0	17.17910448	0.014925373	0.00086881		0.00086881	0	0	0	0	16.76119403	0	0.044776119	0	0.014925373	0.029850746	0.014925373	0	0.268656716	MSS	MSS	MSS
coadread_dfci_2016_3621	1.52238806	0.014925373	0	0	1.537313433	0	0	0	0	0.014925373	0	0	0	1.492537313	0	0	0	0	0	0	0	0.029850746	MSS	MSS	MSS
coadread_dfci_2016_3632	1.970149254	0.044776119	0	0	2.014925373	0	0	0	0	0.029850746	0.014925373	0	0	1.970149254	0	0	0	0	0	0	0	0	MSS	MSS	MSS
coadread_dfci_2016_3637	1.597014925	0.089552239	0.014925373	0	1.686567164	0.014925373	0.009345794	0	0.008849558	0.044776119	0.029850746	0.014925373	0	1.582089552	0	0	0	0	0	0	0	0.014925373	MSS	MSS	MSS
coadread_dfci_2016_3639	0.850746269	0.119402985	0	0	0.970149254	0	0	0	0	0.059701493	0.029850746	0.029850746	0	0.835820896	0	0.014925373	0	0	0	0	0	0	MSS	MSS	MSS
coadread_dfci_2016_3640	14.02985075	2.194029851	0	0	16.2238806	0	0	0	0	1.76119403	0.313432836	0.119402985	0	13.82089552	0	0.044776119	0	0	0.044776119	0	0.014925373	0.104477612	MSI-H	MSI-H	MSI-H
coadread_dfci_2016_3641	14.2238806	1.597014925	0.014925373	0	15.82089552	0.014925373	0.001049318	0	0.000943396	1.074626866	0.417910448	0.104477612	0	13.94029851	0	0.059701493	0.014925373	0.014925373	0.029850746	0.014925373	0	0.104477612	MSI-H	MSI-H	MSI-H
coadread_dfci_2016_3643	13.14925373	2.850746269	0	0	16	0	0	0	0	2.059701493	0.567164179	0.194029851	0	12.91044776	0.029850746	0.059701493	0.014925373	0.014925373	0.029850746	0	0.014925373	0.089552239	MSI-H	MSI-H	MSI-H
coadread_dfci_2016_3645	1.820895522	0.059701493	0	0	1.880597015	0	0	0	0	0.044776119	0	0	0.014925373	1.776119403	0	0	0	0	0	0.014925373	0	0.029850746	MSS	MSS	MSS
coadread_dfci_2016_3646	16.95522388	2.731343284	0.029850746	0	19.68656716	0.029850746	0.001760563	0	0.0015163	2.074626866	0.47761194	0.164179104	0	16.59701493	0	0.059701493	0.029850746	0	0	0.014925373	0	0.208955224	MSI-H	MSI-H	MSI-H
coadread_dfci_2016_3651	1.910447761	0.044776119	0	0	1.955223881	0	0	0	0	0.044776119	0	0	0	1.865671642	0	0.014925373	0	0.014925373	0	0	0	0.014925373	MSS	MSS	MSS
coadread_dfci_2016_3653	5.208955224	0.925373134	0	0	6.134328358	0	0	0	0	0.656716418	0.194029851	0.074626866	0	5.089552239	0	0.014925373	0	0.014925373	0	0	0	0.059701493	MSI-H	MSS	MSS
coadread_dfci_2016_3658	13.14925373	2.208955224	0	0	15.35820896	0	0	0	0	1.656716418	0.402985075	0.119402985	0	12.79104478	0	0.074626866	0	0.029850746	0.014925373	0.014925373	0.029850746	0.208955224	MSI-H	MSI-H	MSI-H
coadread_dfci_2016_3660	2.119402985	0.059701493	0	0	2.179104478	0	0	0	0	0.029850746	0.014925373	0	0	2.059701493	0	0.044776119	0	0.014925373	0.014925373	0	0	0	MSS	MSS	MSS
coadread_dfci_2016_3668	1.71641791	0.119402985	0.029850746	0	1.835820896	0.029850746	0.017391304	0	0.016260163	0.044776119	0.074626866	0	0	1.671641791	0	0	0	0	0	0.014925373	0	0.029850746	MSS	MSS	MSS
coadread_dfci_2016_3670	1.701492537	0.029850746	0	0	1.731343284	0	0	0	0	0.029850746	0	0	0	1.671641791	0	0	0	0	0.014925373	0	0	0.014925373	MSS	MSS	MSS
coadread_dfci_2016_3673	1.985074627	0.044776119	0	0	2.029850746	0	0	0	0	0.029850746	0.014925373	0	0	1.955223881	0	0	0	0.014925373	0	0	0	0	MSS	MSS	MSS
coadread_dfci_2016_3674	1.626865672	0.059701493	0.014925373	0	1.686567164	0.014925373	0.009174312	0	0.008849558	0.014925373	0.044776119	0	0	1.567164179	0	0.014925373	0	0.014925373	0	0.014925373	0	0	MSS	MSS	MSS
coadread_dfci_2016_3676	8.492537313	1.76119403	0.014925373	0	10.25373134	0.014925373	0.001757469	0	0.001455604	1.253731343	0.373134328	0.104477612	0	8.343283582	0	0.044776119	0	0.014925373	0	0	0.029850746	0.074626866	MSI-H	MSI-H	MSI-H
coadread_dfci_2016_368	10.58208955	1.985074627	0.014925373	0	12.56716418	0.014925373	0.001410437	0	0.001187648	1.402985075	0.417910448	0.119402985	0.014925373	10.46268657	0	0.014925373	0	0.014925373	0	0.014925373	0	0.104477612	MSS	MSI-H	MSI-H
coadread_dfci_2016_3680	2.358208955	0.044776119	0	0	2.402985075	0	0	0	0	0.029850746	0.014925373	0	0	2.28358209	0	0	0	0	0	0.014925373	0	0.059701493	MSS	MSS	MSS
coadread_dfci_2016_3683	0.76119403	0.074626866	0	0	0.835820896	0	0	0	0	0.059701493	0.014925373	0	0	0.746268657	0	0	0	0	0	0	0	0.014925373	MSS	MSS	MSS
coadread_dfci_2016_3690	12.08955224	2.805970149	0.014925373	0	14.89552239	0.014925373	0.001234568	0	0.001002004	2.223880597	0.47761194	0.089552239	0.014925373	11.80597015	0	0.059701493	0	0	0.029850746	0.044776119	0.014925373	0.119402985	MSI-H	MSI-H	MSI-H
coadread_dfci_2016_3701	15.82089552	2.880597015	0	0	18.70149254	0	0	0	0	2.253731343	0.47761194	0.149253731	0	15.52238806	0	0.059701493	0	0.029850746	0	0.014925373	0.014925373	0.134328358	MSI-H	MSI-H	MSI-H
coadread_dfci_2016_3704	5.029850746	1.298507463	0.014925373	0	6.328358209	0.014925373	0.002967359	0	0.002358491	1.029850746	0.119402985	0.119402985	0.014925373	5	0	0	0	0	0.014925373	0	0	0.029850746	MSI-H	MSI-H	MSI-H
coadread_dfci_2016_3705	1.731343284	0.044776119	0	0	1.776119403	0	0	0	0	0.014925373	0	0.029850746	0	1.671641791	0	0	0	0	0	0	0.014925373	0.044776119	MSS	MSS	MSS
coadread_dfci_2016_3706	1.208955224	0.059701493	0.014925373	0	1.268656716	0.014925373	0.012345679	0	0.011764706	0.014925373	0.029850746	0	0.014925373	1.208955224	0	0	0	0	0	0	0	0	MSS	MSS	MSS
coadread_dfci_2016_3709	1.940298507	0.029850746	0.014925373	0	1.970149254	0.014925373	0.007692308	0	0.007575758	0.014925373	0.014925373	0	0	1.880597015	0	0	0	0	0	0	0	0.059701493	MSS	MSS	MSS
coadread_dfci_2016_3710	1.164179104	0.014925373	0	0	1.179104478	0	0	0	0	0.014925373	0	0	0	1.104477612	0	0	0	0	0	0	0	0.059701493	MSS	MSS	MSS
coadread_dfci_2016_3712	0.776119403	0.044776119	0	0	0.820895522	0	0	0	0	0.044776119	0	0	0	0.76119403	0	0	0	0	0	0	0	0.014925373	MSS	MSS	MSS
coadread_dfci_2016_3714	1.895522388	0.014925373	0	0	1.910447761	0	0	0	0	0	0.014925373	0	0	1.880597015	0	0	0	0	0	0	0	0.014925373	MSS	MSS	MSS
coadread_dfci_2016_3720	1.074626866	0.044776119	0	0	1.119402985	0	0	0	0	0.014925373	0.014925373	0.014925373	0	1.044776119	0	0	0	0	0	0	0	0.029850746	MSS	MSS	MSS
coadread_dfci_2016_3721	10.25373134	2	0	0	12.25373134	0	0	0	0	1.582089552	0.268656716	0.119402985	0	10.08955224	0	0.044776119	0	0.029850746	0	0	0	0.074626866	MSI-H	MSI-H	MSI-H
coadread_dfci_2016_3724	21.62686567	6.955223881	0.029850746	0	28.58208955	0.029850746	0.001380262	0	0.001044386	5.268656716	1.47761194	0.164179104	0	21.1641791	0	0.044776119	0.029850746	0.014925373	0.044776119	0.014925373	0.044776119	0.223880597	MSI-H	MSI-H	MSI-H
coadread_dfci_2016_3725	1.835820896	0.014925373	0	0	1.850746269	0	0	0	0	0	0	0	0.014925373	1.791044776	0	0.014925373	0	0.014925373	0	0	0	0.014925373	MSS	MSS	MSS
coadread_dfci_2016_3729	15.3880597	3.701492537	0	0	19.08955224	0	0	0	0	2.701492537	0.776119403	0.223880597	0	15.10447761	0	0.089552239	0	0.059701493	0.014925373	0	0	0.104477612	MSI-H	MSI-H	MSI-H
coadread_dfci_2016_390	9.134328358	2.611940299	0.029850746	0	11.74626866	0.029850746	0.003267974	0	0.002541296	1.582089552	0.985074627	0.044776119	0	9	0	0.044776119	0	0.029850746	0	0.014925373	0	0.044776119	MSI-H	MSI-H	MSI-H
coadread_dfci_2016_391	1.47761194	0	0	0	1.47761194	0	0		0	0	0	0	0	1.447761194	0	0	0	0	0	0	0	0.029850746	MSS	MSS	MSS
coadread_dfci_2016_402	3.432835821	0.104477612	0	0	3.537313433	0	0	0	0	0.029850746	0.059701493	0.014925373	0	3.358208955	0	0	0	0.014925373	0	0.014925373	0	0.044776119	MSS	MSS	MSS
coadread_dfci_2016_405	1.462686567	0	0	0	1.462686567	0	0		0	0	0	0	0	1.432835821	0	0	0	0	0	0	0	0.029850746	MSS	MSS	MSS
coadread_dfci_2016_407	6.089552239	1.194029851	0	0	7.28358209	0	0	0	0	0.910447761	0.268656716	0.014925373	0	5.970149254	0	0.014925373	0	0.029850746	0.044776119	0	0.014925373	0.014925373	MSI-H	MSI-H	MSI-H
coadread_dfci_2016_412	2.865671642	0.059701493	0	0	2.925373134	0	0	0	0	0.014925373	0.044776119	0	0	2.805970149	0	0	0	0.014925373	0	0	0	0.029850746	MSS	MSS	MSS
coadread_dfci_2016_42	2.149253731	0.014925373	0	0	2.164179104	0	0	0	0	0.014925373	0	0	0	2.089552239	0	0	0	0	0	0.014925373	0.014925373	0.029850746	MSS	MSS	MSS
coadread_dfci_2016_423	1.537313433	0.029850746	0	0	1.567164179	0	0	0	0	0.014925373	0.014925373	0	0	1.52238806	0	0	0	0	0	0	0.014925373	0	MSS	MSS	MSS
coadread_dfci_2016_426	2.149253731	0.089552239	0	0	2.23880597	0	0	0	0	0.044776119	0.029850746	0.014925373	0	2.044776119	0.014925373	0.029850746	0	0	0.029850746	0	0	0.029850746	MSS	MSS	MSS
coadread_dfci_2016_43	1.194029851	0.014925373	0	0	1.208955224	0	0	0	0	0.014925373	0	0	0	1.179104478	0	0	0	0	0	0	0	0.014925373	MSS	MSS	MSS
coadread_dfci_2016_437	2.402985075	0.014925373	0	0	2.417910448	0	0	0	0	0	0.014925373	0	0	2.373134328	0	0	0.014925373	0	0	0	0	0.014925373	MSS	MSS	MSS
coadread_dfci_2016_442	1.701492537	0.044776119	0	0	1.746268657	0	0	0	0	0	0.014925373	0.014925373	0	1.701492537	0.014925373	0	0	0	0	0	0	0	MSS	MSS	MSS
coadread_dfci_2016_4430	8.611940299	1.955223881	0	0	10.56716418	0	0	0	0	1.492537313	0.358208955	0.089552239	0	8.417910448	0	0.029850746	0	0	0	0.014925373	0	0.119402985	MSI-H	MSI-H	MSI-H
coadread_dfci_2016_4491	2.134328358	0.029850746	0	0	2.164179104	0	0	0	0	0.014925373	0	0	0	2.119402985	0.014925373	0	0	0	0	0	0.014925373	0	MSS	MSS	MSS
coadread_dfci_2016_4500	10.19402985	2.417910448	0.014925373	0	12.6119403	0.014925373	0.001464129	0	0.001183432	1.671641791	0.626865672	0.104477612	0	10.04477612	0	0	0	0.014925373	0	0.029850746	0	0.104477612	MSI-H	MSI-H	MSI-H
coadread_dfci_2016_4503	2.447761194	0.014925373	0	0	2.462686567	0	0	0	0	0.014925373	0	0	0	2.417910448	0	0	0	0	0	0	0	0	MSS	MSS	MSS
coadread_dfci_2016_4505	1.791044776	0.074626866	0	0	1.865671642	0	0	0	0	0.029850746	0.029850746	0.014925373	0	1.776119403	0	0.014925373	0	0	0	0	0	0	MSS	MSS	MSS
coadread_dfci_2016_4506	1.507462687	0.089552239	0	0	1.597014925	0	0	0	0	0.029850746	0.044776119	0	0.014925373	1.462686567	0	0	0	0	0	0	0	0.044776119	MSS	MSS	MSS
coadread_dfci_2016_4508	2.970149254	0.089552239	0	0	3.059701493	0	0	0	0	0.044776119	0.044776119	0	0	2.895522388	0	0.029850746	0	0	0	0.029850746	0	0.014925373	MSS	MSS	MSS
coadread_dfci_2016_4514	4.76119403	0.059701493	0	0	4.820895522	0	0	0	0	0.029850746	0	0.029850746	0	4.656716418	0	0.029850746	0	0.014925373	0	0	0	0.059701493	MSS	MSS	MSS
coadread_dfci_2016_4526	1.223880597	0.074626866	0	0	1.298507463	0	0	0	0	0.029850746	0.014925373	0.029850746	0	1.194029851	0	0.014925373	0	0.014925373	0	0	0	0	MSS	MSS	MSS
coadread_dfci_2016_4529	1.402985075	0.044776119	0	0	1.447761194	0	0	0	0	0.014925373	0.029850746	0	0	1.388059701	0	0	0	0	0	0	0	0.014925373	MSS	MSS	MSS
coadread_dfci_2016_4533	1.28358209	0	0	0	1.28358209	0	0		0	0	0	0	0	1.253731343	0	0	0	0	0	0	0	0.029850746	MSS	MSS	MSS
coadread_dfci_2016_4534	2.268656716	0.059701493	0	0	2.328358209	0	0	0	0	0.029850746	0.029850746	0	0	2.253731343	0	0.014925373	0	0	0	0	0	0	MSS	MSS	MSS
coadread_dfci_2016_4536	2.074626866	0.059701493	0	0	2.134328358	0	0	0	0	0	0.059701493	0	0	2.059701493	0	0	0	0	0	0.014925373	0	0	MSS	MSS	MSS
coadread_dfci_2016_458	10.40298507	0.432835821	0	0	10.8358209	0	0	0	0	0.313432836	0.074626866	0.044776119	0	10.25373134	0	0.044776119	0	0	0	0.014925373	0	0.059701493	MSI-H	MSS	MSS
coadread_dfci_2016_46	2.611940299	0.014925373	0	0	2.626865672	0	0	0	0	0.014925373	0	0	0	2.567164179	0	0.014925373	0	0	0	0	0.014925373	0.014925373	MSS	MSS	MSS
coadread_dfci_2016_461	1.47761194	0.029850746	0	0	1.507462687	0	0	0	0	0.014925373	0.014925373	0	0	1.462686567	0	0	0	0	0	0	0	0.014925373	MSS	MSS	MSS
coadread_dfci_2016_462	4.537313433	0.089552239	0	0	4.626865672	0	0	0	0	0.044776119	0.044776119	0	0	4.47761194	0	0.029850746	0	0	0	0	0.014925373	0.014925373	MSS	MSS	MSS
coadread_dfci_2016_463	3.970149254	0.014925373	0	0	3.985074627	0	0	0	0	0.014925373	0	0	0	3.955223881	0	0	0	0	0	0	0	0.014925373	MSS	MSS	MSS
coadread_dfci_2016_464	0.582089552	0.014925373	0	0	0.597014925	0	0	0	0	0	0.014925373	0	0	0.567164179	0	0.014925373	0	0	0	0	0	0	MSS	MSS	MSS
coadread_dfci_2016_471	2.014925373	0.059701493	0	0	2.074626866	0	0	0	0	0.029850746	0.029850746	0	0	1.970149254	0	0	0	0	0	0.014925373	0.014925373	0.014925373	MSS	MSS	MSS
coadread_dfci_2016_492	2.597014925	0.089552239	0.014925373	0	2.686567164	0.014925373	0.005747126	0	0.005555556	0.089552239	0	0	0	2.552238806	0	0.029850746	0	0.014925373	0	0	0	0	MSI-H	MSS	MSS
coadread_dfci_2016_496	1.52238806	0	0	0	1.52238806	0	0		0	0	0	0	0	1.52238806	0	0	0	0	0	0	0	0	MSS	MSS	MSS
coadread_dfci_2016_497	2.626865672	0.059701493	0	0	2.686567164	0	0	0	0	0.014925373	0.029850746	0.014925373	0	2.567164179	0	0.029850746	0	0	0.014925373	0	0	0.014925373	MSS	MSS	MSS
coadread_dfci_2016_498	2.746268657	0.044776119	0	0	2.791044776	0	0	0	0	0.014925373	0.014925373	0.014925373	0	2.731343284	0	0	0	0	0	0	0	0.014925373	MSS	MSS	MSS
coadread_dfci_2016_50	2.492537313	0	0	0	2.492537313	0	0		0	0	0	0	0	2.47761194	0	0	0	0	0	0	0	0.014925373	MSS	MSS	MSS
coadread_dfci_2016_504	2.28358209	0.029850746	0.014925373	0	2.313432836	0.014925373	0.006535948	0	0.006451613	0.014925373	0	0.014925373	0	2.194029851	0	0.044776119	0	0	0	0	0.014925373	0.029850746	MSS	MSS	MSS
coadread_dfci_2016_519	1.850746269	0.044776119	0	0	1.895522388	0	0	0	0	0.044776119	0	0	0	1.805970149	0	0	0	0	0	0	0	0.029850746	MSS	MSS	MSS
coadread_dfci_2016_521	0.76119403	0.014925373	0	0	0.776119403	0	0	0	0	0	0	0	0.014925373	0.746268657	0	0.014925373	0	0	0	0	0	0	MSS	MSS	MSS
coadread_dfci_2016_523	13.3880597	2.119402985	0.014925373	0	15.50746269	0.014925373	0.001114827	0	0.000962464	1.701492537	0.28358209	0.134328358	0	13.1641791	0	0.074626866	0	0.014925373	0	0	0.014925373	0.089552239	MSI-H	MSI-H	MSI-H
coadread_dfci_2016_546	12.55223881	3.791044776	0	0	16.34328358	0	0	0	0	2.865671642	0.76119403	0.164179104	0	12.35820896	0	0.044776119	0	0.014925373	0	0	0.014925373	0.119402985	MSI-H	MSI-H	MSI-H
coadread_dfci_2016_55	10.70149254	2.447761194	0.014925373	0	13.14925373	0.014925373	0.0013947	0	0.001135074	1.910447761	0.417910448	0.089552239	0	10.47761194	0	0.089552239	0	0.014925373	0	0.044776119	0	0.074626866	MSI-H	MSI-H	MSI-H
coadread_dfci_2016_561	3.119402985	0.029850746	0	0	3.149253731	0	0	0	0	0.014925373	0.014925373	0	0	3.014925373	0	0.014925373	0.014925373	0.029850746	0.029850746	0	0	0.014925373	MSS	MSS	MSS
coadread_dfci_2016_578	49.67164179	0.044776119	0.014925373	0	49.71641791	0.014925373	0.000300481	0	0.00030021	0	0.044776119	0	0	48.95522388	0	0.059701493	0.014925373	0.029850746	0.044776119	0.074626866	0.014925373	0.358208955	MSS	MSS	MSS
coadread_dfci_2016_60	14.58208955	2.432835821	0	0	17.01492537	0	0	0	0	1.805970149	0.402985075	0.208955224	0	14.34328358	0	0.029850746	0	0	0	0.029850746	0.014925373	0.119402985	MSI-H	MSI-H	MSI-H
coadread_dfci_2016_603	1.880597015	0.014925373	0	0	1.895522388	0	0	0	0	0	0	0.014925373	0	1.850746269	0	0.014925373	0	0	0	0.014925373	0	0	MSS	MSS	MSS
coadread_dfci_2016_604	1.447761194	0	0	0	1.447761194	0	0		0	0	0	0	0	1.402985075	0	0.014925373	0	0	0	0	0	0.029850746	MSS	MSS	MSS
coadread_dfci_2016_605	7.164179104	0.014925373	0	0	7.179104478	0	0	0	0	0	0.014925373	0	0	7.044776119	0	0.029850746	0	0.014925373	0	0	0	0.044776119	MSI-H	MSS	MSS
coadread_dfci_2016_607	1.641791045	0.059701493	0	0	1.701492537	0	0	0	0	0.029850746	0.014925373	0.014925373	0	1.597014925	0	0	0	0.014925373	0.014925373	0	0	0.014925373	MSS	MSS	MSS
coadread_dfci_2016_610	1.955223881	0.014925373	0	0	1.970149254	0	0	0	0	0.014925373	0	0	0	1.910447761	0	0	0	0	0	0	0	0.044776119	MSS	MSS	MSS
coadread_dfci_2016_613	6.835820896	0.626865672	0.029850746	0	7.462686567	0.029850746	0.004366812	0	0.004	0.552238806	0.059701493	0.014925373	0	6.746268657	0	0.029850746	0	0	0	0.014925373	0	0.029850746	MSI-H	MSS	MSS
coadread_dfci_2016_615	1.462686567	0.014925373	0	0	1.47761194	0	0	0	0	0	0.014925373	0	0	1.417910448	0	0.014925373	0	0.014925373	0	0	0	0.014925373	MSS	MSS	MSS
coadread_dfci_2016_62	4.656716418	0.029850746	0	0	4.686567164	0	0	0	0	0.029850746	0	0	0	4.567164179	0	0	0.014925373	0	0	0	0	0.074626866	MSS	MSS	MSS
coadread_dfci_2016_621	2.23880597	0.074626866	0	0	2.313432836	0	0	0	0	0.029850746	0.044776119	0	0	2.179104478	0	0.014925373	0	0	0	0	0	0.044776119	MSS	MSS	MSS
coadread_dfci_2016_627	1.47761194	0.029850746	0	0	1.507462687	0	0	0	0	0.014925373	0.014925373	0	0	1.462686567	0	0	0	0	0	0	0	0.014925373	MSS	MSS	MSS
coadread_dfci_2016_628	2.880597015	0.074626866	0	0	2.955223881	0	0	0	0	0.044776119	0.014925373	0.014925373	0	2.835820896	0	0	0	0	0	0	0	0.044776119	MSS	MSS	MSS
coadread_dfci_2016_631	0.985074627	0.029850746	0	0	1.014925373	0	0	0	0	0.014925373	0.014925373	0	0	0.985074627	0	0	0	0	0	0	0	0	MSS	MSS	MSS
coadread_dfci_2016_636	2.641791045	0.044776119	0	0	2.686567164	0	0	0	0	0.044776119	0	0	0	2.597014925	0	0.014925373	0	0	0	0	0	0.029850746	MSS	MSS	MSS
coadread_dfci_2016_640	1.388059701	0	0	0	1.388059701	0	0		0	0	0	0	0	1.373134328	0	0.014925373	0	0	0	0	0	0	MSS	MSS	MSS
coadread_dfci_2016_645	1.014925373	0	0	0	1.014925373	0	0		0	0	0	0	0	1	0	0	0	0	0	0	0	0.014925373	MSS	MSS	MSS
coadread_dfci_2016_647	2.820895522	0	0	0	2.820895522	0	0		0	0	0	0	0	2.776119403	0	0	0	0	0	0	0	0.029850746	MSS	MSS	MSS
coadread_dfci_2016_649	1.746268657	0.044776119	0	0	1.791044776	0	0	0	0	0.029850746	0.014925373	0	0	1.71641791	0	0.014925373	0	0.014925373	0	0	0	0	MSI-H	MSS	MSS
coadread_dfci_2016_657	1.23880597	0.014925373	0	0	1.253731343	0	0	0	0	0	0	0	0.014925373	1.208955224	0	0.014925373	0	0.014925373	0	0	0	0	MSS	MSS	MSS
coadread_dfci_2016_66	1.014925373	0.029850746	0	0	1.044776119	0	0	0	0	0.014925373	0.014925373	0	0	0.985074627	0	0	0	0	0	0	0	0.029850746	MSS	MSS	MSS
coadread_dfci_2016_662	3.23880597	0.044776119	0	0	3.28358209	0	0	0	0	0.029850746	0.014925373	0	0	3.208955224	0	0.014925373	0	0	0	0	0	0.014925373	MSS	MSS	MSS
coadread_dfci_2016_663	0.865671642	0.014925373	0	0	0.880597015	0	0	0	0	0	0	0.014925373	0	0.835820896	0	0	0	0	0	0	0	0.029850746	MSS	MSS	MSS
coadread_dfci_2016_676	2.597014925	0.059701493	0	0	2.656716418	0	0	0	0	0	0.044776119	0.014925373	0	2.47761194	0	0.044776119	0	0.029850746	0	0	0	0.044776119	MSS	MSS	MSS
coadread_dfci_2016_677	4.298507463	0.044776119	0	0	4.343283582	0	0	0	0	0.044776119	0	0	0	4.268656716	0	0.014925373	0	0	0	0	0	0.014925373	MSS	MSS	MSS
coadread_dfci_2016_68	19.41791045	2.23880597	0.014925373	0	21.65671642	0.014925373	0.00076864	0	0.00068918	1.71641791	0.343283582	0.149253731	0	19.01492537	0.014925373	0.134328358	0	0.029850746	0.014925373	0	0	0.23880597	MSI-H	MSI-H	MSI-H
coadread_dfci_2016_680	1.462686567	0.014925373	0.014925373	0	1.47761194	0.014925373	0.010204082	0	0.01010101	0	0.014925373	0	0	1.447761194	0	0	0	0	0	0	0	0.014925373	MSS	MSS	MSS
coadread_dfci_2016_683	10.98507463	1.582089552	0	0	12.56716418	0	0	0	0	1.149253731	0.358208955	0.074626866	0	10.79104478	0	0.044776119	0.014925373	0.014925373	0	0	0.014925373	0.074626866	MSS	MSI-H	MSI-H
coadread_dfci_2016_687	3.656716418	0.044776119	0.014925373	0	3.701492537	0.014925373	0.004081633	0	0.004032258	0.014925373	0.029850746	0	0	3.611940299	0	0	0	0.014925373	0.029850746	0	0	0	MSS	MSS	MSS
coadread_dfci_2016_688	1.671641791	0.029850746	0	0	1.701492537	0	0	0	0	0.014925373	0.014925373	0	0	1.626865672	0	0.044776119	0	0	0	0	0	0	MSS	MSS	MSS
coadread_dfci_2016_691	2.074626866	0.029850746	0.014925373	0	2.104477612	0.014925373	0.007194245	0	0.007092199	0.014925373	0.014925373	0	0	2.014925373	0	0.029850746	0	0	0	0	0	0.014925373	MSS	MSS	MSS
coadread_dfci_2016_693	0.955223881	0.014925373	0	0	0.970149254	0	0	0	0	0.014925373	0	0	0	0.955223881	0	0	0	0	0	0	0	0	MSS	MSS	MSS
coadread_dfci_2016_70	0.76119403	0	0	0	0.76119403	0	0		0	0	0	0	0	0.731343284	0	0.014925373	0	0	0	0	0	0.014925373	MSS	MSS	MSS
coadread_dfci_2016_73	2.537313433	0.014925373	0	0	2.552238806	0	0	0	0	0	0.014925373	0	0	2.507462687	0	0	0	0	0	0	0	0.029850746	MSS	MSS	MSS
coadread_dfci_2016_84	5.611940299	0.597014925	0.014925373	0	6.208955224	0.014925373	0.002659574	0	0.002403846	0.462686567	0.119402985	0.014925373	0	5.537313433	0	0	0	0	0.014925373	0	0.014925373	0.044776119	MSS	MSS	MSS
coadread_dfci_2016_92	11.56716418	2.149253731	0	0	13.71641791	0	0	0	0	1.582089552	0.492537313	0.044776119	0	11.37313433	0	0.074626866	0	0.044776119	0	0	0	0.104477612	MSI-H	MSI-H	MSI-H
pfg001T	2.184210526	0.131578947	0	0	2.315789474	0	0	0	0	0.026315789	0.026315789	0	0	1.157894737	0.131578947	0.315789474	0.052631579	0.052631579	0	0	0	0.421052632	MSS	MSS	MSS
pfg002T	0.842105263	0.026315789	0	0	0.868421053	0	0	0	0	0.026315789	0	0	0	0.5	0	0.131578947	0	0.026315789	0	0	0	0.131578947	MSS	MSS	MSS
pfg003T	0.763157895	0.078947368	0	0	0.842105263	0	0	0	0	0	0.026315789	0	0	0.447368421	0.052631579	0.157894737	0	0	0	0	0	0.131578947	MSS	MSS	MSS
pfg005T	0.105263158	0.026315789	0	0	0.131578947	0	0	0	0	0	0	0	0	0.105263158	0	0	0	0	0	0	0	0.026315789	MSS	MSS	MSS
pfg006T	2.315789474	0.157894737	0	0	2.473684211	0	0	0	0	0.052631579	0	0.026315789	0	1.078947368	0.105263158	0.578947368	0.052631579	0	0	0	0	0.447368421	MSS	MSS	MSS
pfg007T	2.210526316	0.184210526	0	0	2.394736842	0	0	0	0	0.026315789	0.078947368	0	0	1	0.078947368	0.578947368	0	0.078947368	0	0	0	0.368421053	MSS	MSS	MSS
pfg008T	33.65789474	17.55263158	0	0	51.21052632	0	0	0	0	4.815789474	0.894736842	0.078947368	0	16.65789474	0.526315789	7.578947368	0.868421053	0.842105263	0.131578947	0.184210526	0.078947368	14.36842105	MSI-H	MSI-H	MSS
pfg009T	3.289473684	0.289473684	0	0	3.578947368	0	0	0	0	0.131578947	0	0.026315789	0	2.210526316	0.105263158	0.421052632	0.052631579	0.026315789	0	0	0.026315789	0.421052632	MSS	MSS	MSS
pfg010T	1.842105263	0.210526316	0	0	2.052631579	0	0	0	0	0.052631579	0.026315789	0.026315789	0.026315789	0.894736842	0	0.473684211	0.052631579	0.078947368	0	0	0	0.289473684	MSS	MSS	MSS
pfg011T	3	0.394736842	0	0	3.394736842	0	0	0	0	0.052631579	0.131578947	0.026315789	0	1.710526316	0.184210526	0.5	0.105263158	0.105263158	0	0.026315789	0	0.473684211	MSS	MSS	MSS
pfg014T	4.842105263	0.368421053	0	0	5.210526316	0	0	0	0	0.052631579	0.052631579	0.026315789	0	2.342105263	0.184210526	1.105263158	0.078947368	0.078947368	0	0.052631579	0	0.815789474	MSS	MSS	MSS
pfg015T	2.815789474	0.157894737	0	0	2.973684211	0	0	0	0	0.052631579	0.026315789	0	0	1.5	0.105263158	0.605263158	0.078947368	0.026315789	0	0	0.052631579	0.342105263	MSS	MSS	MSS
pfg016T	25.65789474	18.47368421	0	0	44.13157895	0	0	0	0	4.842105263	1.210526316	0.289473684	0	13.84210526	0.710526316	5.710526316	0.368421053	0.526315789	0.105263158	0.315789474	0.105263158	12.73684211	MSI-H	MSI-H	MSS
pfg017T	3.947368421	8.815789474	0	0	12.76315789	0	0	0	0	2.078947368	0.684210526	0.342105263	0.026315789	2.131578947	0.236842105	0.763157895	0.105263158	0.210526316	0.026315789	0.052631579	0	4.789473684	MSI-H	MSI-H	MSS
pfg018T	2	0.184210526	0	0	2.184210526	0	0	0	0	0	0.052631579	0.026315789	0	1.131578947	0.157894737	0.289473684	0	0.052631579	0	0.052631579	0.052631579	0.342105263	MSS	MSS	MSS
pfg019T	14.86842105	13	0	0	27.86842105	0	0	0	0	3.868421053	0.789473684	0.157894737	0	7.789473684	0.447368421	3.815789474	0.105263158	0.368421053	0.105263158	0.263157895	0.078947368	8.184210526	MSI-H	MSI-H	MSS
pfg020T	2.552631579	0.184210526	0	0	2.736842105	0	0	0	0	0.052631579	0.078947368	0	0	1.473684211	0.105263158	0.447368421	0.052631579	0.078947368	0	0	0.026315789	0.289473684	MSS	MSS	MSS
pfg021T	1.131578947	0.026315789	0	0	1.157894737	0	0	0	0	0	0	0	0	0.657894737	0.078947368	0.236842105	0.052631579	0	0.026315789	0	0	0.052631579	MSS	MSS	MSS
pfg022T	1.789473684	0.078947368	0	0	1.868421053	0	0	0	0	0	0	0	0.026315789	0.973684211	0.052631579	0.289473684	0	0.026315789	0	0	0	0.315789474	MSS	MSS	MSS
pfg024T	3.368421053	0.157894737	0	0	3.526315789	0	0	0	0	0.078947368	0	0.026315789	0	1.789473684	0.026315789	0.736842105	0.026315789	0	0	0	0.026315789	0.605263158	MSS	MSS	MSS
pfg025T	2.710526316	0.210526316	0	0	2.921052632	0	0	0	0	0.026315789	0.052631579	0	0	1.710526316	0.131578947	0.473684211	0.026315789	0	0	0.026315789	0	0.394736842	MSS	MSS	MSS
pfg029T	8.052631579	0.5	0	0	8.552631579	0	0	0	0	0.210526316	0.026315789	0.078947368	0	4.157894737	0.210526316	1.605263158	0.421052632	0.157894737	0	0.105263158	0.026315789	1.131578947	MSS	MSS	MSS
